# Supplementary material for: The Genome-Wide Analysis of RALF-Like Genes in Strawberry (Wild and Cultivated) and Five Other Plant Species (Rosaceae)
Source: Genes (Basel). 2020 Feb 6;11(2):174. doi: 10.3390/genes11020174 (PMC7073784; doi:10.3390/genes11020174)
Supplement: Supplementary file 1 [file genes-11-00174-s001.zip]

Archive with 13 entries (12 files):
- Supplementary  Files/
- Supplementary  Files/Fig S1.tif
- Supplementary  Files/Fig S2.tif
- Supplementary  Files/Fig S3.tif
- Supplementary  Files/Fig S4.tif
- Supplementary  Files/Fig S5.tif
- Supplementary  Files/Fig S6.tif
- Supplementary  Files/Fig S7.tif
- Supplementary  Files/Fig S8.tif
- Supplementary  Files/Table S1.xls
- Supplementary  Files/Table S2.xls
- Supplementary  Files/Table S3.xls
- Supplementary  Files/Table S4.xls
