# Supplementary material for: The Genome-Wide Analysis of RALF-Like Genes in Strawberry (Wild and Cultivated) and Five Other Plant Species (Rosaceae)
Source: Genes (Basel). 2020 Feb 6;11(2):174. doi: 10.3390/genes11020174 (PMC7073784; doi:10.3390/genes11020174)
Supplement: Supplementary file 1 [file genes-11-00174-s001.zip › Supplementary Files/Table S1.xls]

## Sheet: Sheet1
Table S1 The basic information of RALF-like genes among Arabidopsis thaliana and seven Rosaceae species
Species		The Gene ID	Clade	Number of amino acids	Molecular weight	Theoretical pI	The prediction of subcellular localization	Signal Peptide	Coding capacity	Duplication event type	Cis-regulatory elements count
Fragaria ×ananassa	Fa-RALF1	snap_masked-Fvb4-2-processed-gene-95.31-mRNA-1	Ⅳ	104	11356.8	7.63	Extracell	YES	coding(weak)	WGD or Segmental	7
	Fa-RALF2	augustus_masked-Fvb4-2-processed-gene-134.10-mRNA-1	Ⅰ - E	115	12819.9	8.22	Extracell	YES	coding(weak)	WGD or Segmental	8
	Fa-RALF3	augustus_masked-Fvb4-2-processed-gene-135.5-mRNA-1	Ⅲ - B	110	11802.2	8.16	Extracell	YES	coding(weak)	WGD or Segmental	7
	Fa-RALF4	augustus_masked-Fvb2-1-processed-gene-121.9-mRNA-1	Ⅰ - A	80	8608.97	9.69	Extracell	YES	noncoding(weak)	WGD or Segmental	8
	Fa-RALF5	snap_masked-Fvb2-1-processed-gene-164.41-mRNA-1	Ⅱ	178	20014.8	9.3	Extracell/Mitochondrion/Nucleus	NO	coding	WGD or Segmental	6
	Fa-RALF6	maker-Fvb3-1-augustus-gene-270.42-mRNA-1	Ⅰ - D	283	31734.6	9.7	Extracell	YES	coding(weak)	WGD or Segmental	10
	Fa-RALF7	augustus_masked-Fvb6-1-processed-gene-103.2-mRNA-1	Ⅲ - A	72	7719.87	7.54	Extracell	YES	noncoding(weak)	WGD or Segmental	10
	Fa-RALF8	snap_masked-Fvb6-1-processed-gene-108.14-mRNA-1	Ⅲ - A	72	7768.94	7.54	Extracell	YES	noncoding(weak)	WGD or Segmental	9
	Fa-RALF9	maker-Fvb6-1-snap-gene-317.62-mRNA-1	Ⅰ - A	143	15958.4	8.6	Nucleus	YES	noncoding(weak)	WGD or Segmental	7
	Fa-RALF10	augustus_masked-Fvb6-1-processed-gene-322.10-mRNA-1	Ⅱ	108	11805.4	8.42	Extracell	YES	coding	WGD or Segmental	9
	Fa-RALF11	snap_masked-Fvb5-3-processed-gene-107.25-mRNA-1	Ⅰ - A	79	8513.96	9.76	Extracell	YES	noncoding(weak)	WGD or Segmental	8
	Fa-RALF12	augustus_masked-Fvb3-3-processed-gene-31.4-mRNA-1	Ⅰ - D	117	12905.7	8.91	Extracell	YES	coding(weak)	WGD or Segmental	9
	Fa-RALF13	augustus_masked-Fvb3-3-processed-gene-31.5-mRNA-1	Ⅰ - D	118	13355.3	9.82	Extracell	YES	coding(weak)	WGD or Segmental	9
	Fa-RALF14	augustus_masked-Fvb1-1-processed-gene-196.6-mRNA-1	Ⅰ - F	134	15443.6	8.78	Extracell	YES	coding	WGD or Segmental	8
	Fa-RALF15	maker-Fvb3-4-augustus-gene-221.49-mRNA-1	Ⅰ - D	250	27232.8	8.54	Cytoplasm/Endoplasmic reticulum/Extracell	NO	coding(weak)	Dispersed	3
	Fa-RALF16	maker-Fvb3-4-snap-gene-246.64-mRNA-1	Ⅰ - D	216	24008.4	9.38	Extracell	YES	coding(weak)	WGD or Segmental	11
	Fa-RALF17	augustus_masked-Fvb6-3-processed-gene-103.3-mRNA-1	Ⅲ - A	97	10237.2	4.5	Extracell	YES	noncoding(weak)	WGD or Segmental	11
	Fa-RALF18	augustus_masked-Fvb6-3-processed-gene-378.1-mRNA-1	Ⅱ	119	13112.9	8.88	Extracell	YES	coding	Dispersed	7
	Fa-RALF19	augustus_masked-Fvb1-4-processed-gene-81.5-mRNA-1	Ⅰ - F	134	15529.6	8.23	Extracell	YES	coding	WGD or Segmental	6
	Fa-RALF20	snap_masked-Fvb6-2-processed-gene-12.12-mRNA-1	Ⅲ - A	72	7691.85	7.54	Extracell	YES	noncoding(weak)	WGD or Segmental	11
	Fa-RALF21	snap_masked-Fvb6-2-processed-gene-340.18-mRNA-1	Ⅲ - A	83	8991.36	9.39	Extracell	YES	noncoding(weak)	WGD or Segmental	7
	Fa-RALF22	snap_masked-Fvb5-1-processed-gene-57.27-mRNA-1	Ⅰ - B	75	8264.84	9.4	Extracell	YES	noncdging	Proximal	0
	Fa-RALF23	snap_masked-Fvb5-1-processed-gene-57.25-mRNA-1	Ⅰ - B	70	7734.24	9.34	Extracell	YES	noncoding	Proximal	7
	Fa-RALF24	augustus_masked-Fvb1-3-processed-gene-90.5-mRNA-1	Ⅰ - F	151	17525.1	8.22	Extracell	YES	coding	WGD or Segmental	6
	Fa-RALF25	snap_masked-Fvb6-4-processed-gene-50.20-mRNA-1	Ⅱ	255	28643.4	10.11	Extracell/Mitochondrion/Nucleus	NO	coding	WGD or Segmental	11
	Fa-RALF26	augustus_masked-Fvb6-4-processed-gene-55.10-mRNA-1	Ⅰ - A	86	9434.01	8.97	Extracell/Nucleus	YES	noncoding(weak)	WGD or Segmental	7
	Fa-RALF27	snap_masked-Fvb6-4-processed-gene-305.28-mRNA-1	Ⅲ - A	70	7516.45	9.02	Extracell	NO	noncoding(weak)	WGD or Segmental	8
	Fa-RALF28	maker-Fvb2-3-snap-gene-55.79-mRNA-1	Ⅰ - A	747	83818.8	5.93	Cell membrane/Cytoplasm	YES	coding	WGD or Segmental	5
	Fa-RALF29	augustus_masked-Fvb2-3-processed-gene-83.11-mRNA-1	Ⅱ	114	12528.2	8.51	Extracell	YES	coding	WGD or Segmental	7
	Fa-RALF30	augustus_masked-Fvb4-3-processed-gene-152.8-mRNA-1	Ⅲ - B	109	11737.3	8.16	Extracell	YES	coding(weak)	WGD or Segmental	6
	Fa-RALF31	snap_masked-Fvb4-3-processed-gene-153.15-mRNA-1	Ⅰ - E	110	12290.3	6.7	Cytoplasm/Extracell	YES	coding(weak)	WGD or Segmental	3
	Fa-RALF32	maker-Fvb4-3-snap-gene-192.46-mRNA-1	Ⅳ	162	18037.4	9.39	Extracell	NO	coding(weak)	WGD or Segmental	0
	Fa-RALF33	augustus_masked-Fvb1-2-processed-gene-103.4-mRNA-1	Ⅰ - F	134	15460.5	7.58	Extracell	YES	coding	WGD or Segmental	6
	Fa-RALF34	augustus_masked-Fvb2-4-processed-gene-143.7-mRNA-1	Ⅰ - A	79	8476.85	9.69	Extracell	YES	noncoding(weak)	Dispersed	8
	Fa-RALF35	snap_masked-Fvb2-2-processed-gene-47.50-mRNA-1	Ⅱ	114	12452.2	8.52	Extracell	YES	coding	WGD or Segmental	7
	Fa-RALF36	augustus_masked-Fvb2-2-processed-gene-128.6-mRNA-1	Ⅰ - C	132	14669.1	6.07	Extracell	NO	coding(weak)	WGD or Segmental	6
	Fa-RALF37	augustus_masked-Fvb3-2-processed-gene-48.4-mRNA-1	Ⅰ - D	117	12915.7	8.67	Extracell	YES	coding(weak)	WGD or Segmental	5
	Fa-RALF38	snap_masked-Fvb3-2-processed-gene-48.25-mRNA-1	Ⅰ - D	155	17292.5	5.93	Extracell	YES	coding(weak)	WGD or Segmental	10
	Fa-RALF39	snap_masked-Fvb4-4-processed-gene-106.36-mRNA-1	Ⅳ	104	11337.7	6.54	Extracell	YES	coding(weak)	WGD or Segmental	7
	Fa-RALF40	augustus_masked-Fvb4-4-processed-gene-145.10-mRNA-1	Ⅰ - E	115	12823.8	7.58	Extracell	YES	coding(weak)	WGD or Segmental	10
	Fa-RALF41	augustus_masked-Fvb4-4-processed-gene-146.8-mRNA-1	Ⅲ - B	109	11697.2	8.16	Extracell	YES	coding(weak)	WGD or Segmental	7
Fragaria vesca	Fv-RALF1	FvH4_1g16140.1	Ⅰ - F	134	15520.6	7.58	Extracell	YES	coding	Dispersed	7
	Fv-RALF2	FvH4_4g13250.1	Ⅰ - E	107	11877.8	7.58	Extracell	YES	coding(weak)	Proximal	8
	Fv-RALF3	FvH4_4g13190.1	Ⅲ - B	109	11751.3	8.16	Extracell	YES	coding(weak)	Proximal	9
	Fv-RALF4	FvH4_6g07640.1	Ⅰ - A	86	9461.98	8.72	Extracell/Nucleus	YES	noncoding(weak)	Dispersed	6
	Fv-RALF5	FvH4_6g06520.1	Ⅱ	108	11805.4	8.42	Extracell	YES	coding	Dispersed	9
	Fv-RALF6	FvH4_6g36290.1	Ⅲ - A	72	7719.87	7.54	Extracell	YES	noncoding(weak)	Dispersed	10
	Fv-RALF7	FvH4_6g41850.1	Ⅲ - A	87	9458.93	9.36	Extracell	YES	noncoding(weak)	Dispersed	6
	Fv-RALF8	FvH4_2g13590.1	Ⅰ - C	153	17048.1	6.7	Extracell	YES	coding(weak)	Dispersed	5
	Fv-RALF9	FvH4_3g09020.1	Ⅰ - D	118	13251.2	9.82	Extracell	YES	coding(weak)	Tandem	10
	Fv-RALF10	FvH4_3g09010.1	Ⅰ - D	117	12905.7	8.91	Extracell	YES	coding(weak)	Tandem	11
	Fv-RALF11	FvH4_3g15010.1	Ⅰ - D	214	23334.4	8.08	Extracell	YES	coding(weak)	Dispersed	6
	Fv-RALF12	FvH4_5g21290.1	Ⅰ - A	121	13256.8	8.21	Extracell	YES	noncoding(weak)	Singleton	11
	Fv-RALF13	FvH4_5g26840.1	Ⅰ - A	79	8529.96	9.76	Cell membrane/Extracell	YES	noncoding(weak)	Dispersed	7
Malus ×domestica	Md-RALF1	HF02791-RA	Ⅰ - D	113	12163.7	7.62	Extracell	YES	coding(weak)	WGD or Segmental	9
	Md-RALF2	HF00835-RA	Ⅰ - F	114	12249.1	8.81	Extracell	YES	coding	WGD or Segmental	9
	Md-RALF3	HF00840-RA	Ⅱ	112	12224.9	8.83	Extracell	YES	coding(weak)	Dispersed	12
	Md-RALF4	HF15850-RA	Ⅱ	120	12897.6	8.19	Extracell	YES	coding	WGD or Segmental	8
	Md-RALF5	HF10814-RA	Ⅰ - E	136	14747.5	9.93	Extracell/Mitochondrion	YES	coding(weak)	Dispersed	5
	Md-RALF6	HF36709-RA	Ⅲ - B	103	11416.4	4.42	Extracell	NO	coding(weak)	WGD or Segmental	9
	Md-RALF7	HF18012-RA	Ⅱ	122	13711.6	9.21	Extracell	YES	coding	Tandem	8
	Md-RALF8	HF18013-RA	Ⅰ - C	121	13472.2	9.35	Extracell	YES	coding(weak)	Tandem	8
	Md-RALF9	HF29770-RA	Ⅰ - D	116	12517.4	5.38	Cytoplasm/Extracell/Mitochondrion	YES	coding(weak)	Dispersed	7
	Md-RALF10	HF28397-RA	Ⅰ - D	113	12072.5	7.6	Extracell	YES	coding(weak)	WGD or Segmental	8
	Md-RALF11	HF38160-RA	Ⅱ	120	12923.6	7.6	Extracell	YES	coding	WGD or Segmental	7
	Md-RALF12	HF35644-RA	Ⅱ	153	17054.8	9.43	Extracell	YES	coding	WGD or Segmental	7
	Md-RALF13	HF43163-RA	Ⅰ - G	126	13770.7	9.54	Extracell/Mitochondrion	YES	coding(weak)	WGD or Segmental	11
	Md-RALF14	HF07890-RA	Ⅰ - E	115	12367.7	6.05	Extracell	YES	coding(weak)	Proximal	10
	Md-RALF15	HF07893-RA	Ⅰ - F	115	12411.8	7.63	Extracell	YES	coding	Proximal	9
	Md-RALF16	HF26608-RA	Ⅱ	129	13943.7	9.33	Extracell	YES	coding(weak)	WGD or Segmental	10
	Md-RALF17	HF26614-RA	Ⅱ	115	12291.9	8.88	Extracell	YES	coding(weak)	WGD or Segmental	7
	Md-RALF18	HF29654-RA	Ⅱ	126	13360	4.92	Extracell	YES	coding(weak)	Dispersed	7
	Md-RALF19	HF32383-RA	Ⅰ - G	110	121175	4.43	Extracell	NO	coding(weak)	WGD or Segmental	9
	Md-RALF20	HF37292-RA	Ⅰ - A	116	12580	6.03	Nucleus	NO	noncoding(weak)	Tandem	7
Prunus mume	Pm-RALF1	XP_008222746.1	Ⅲ - B	113	12244	8.72	Extracell	YES	noncoding(weak)	Dispersed	3
	Pm-RALF2	XP_008222806.1	Ⅰ - E	170	18947.8	9.78	Extracell	NO	coding(weak)	Tandem	4
	Pm-RALF3	XP_008225111.1	Ⅰ - D	122	13688.6	9.5	Extracell	YES	coding(weak)	Dispersed	3
	Pm-RALF4	XP_008229078.1	Ⅰ - C	145	16279	4.84	Extracell	YES	coding(weak)	Dispersed	2
	Pm-RALF5	XP_008235043.1	Ⅱ	116	12755.3	7.59	Extracell	YES	coding(weak)	Dispersed	2
	Pm-RALF6	XP_008241468.1	Ⅰ - F	135	15497.6	6.29	Extracell/Mitochondrion	YES	coding	Dispersed	4
	Pm-RALF7	XP_008246447.1	Ⅱ	121	13056.9	8.63	Extracell	YES	coding	Dispersed	0
	Pm-RALF8	XP_016647351.1	Ⅰ - E	183	20461.6	9.79	Extracell	NO	coding(weak)	Tandem	4
	Pm-RALF9	XP_016652778.1	Ⅰ - G	108	11648.2	8.61	Extracell	YES	coding(weak)	Dispersed	3
Prunus avium	Pa-RALF1	Pav_co4087363.1_g010.1.mk	Ⅱ	121	13118.9	8.15	Extracell	YES	coding	Dispersed	1
	Pa-RALF2	Pav_sc0000071.1_g530.1.mk	Ⅰ - F	135	15437.6	6.82	Extracell/Mitochondrion/Nucleus	YES	coding	Dispersed	5
	Pa-RALF3	Pav_sc0000100.1_g380.1.mk	Ⅰ - E	252	27879.3	9.54	Extracell	NO	coding(weak)	Dispersed	4
	Pa-RALF4	Pav_sc0000415.1_g250.1.mk	Ⅲ - B	207	22632	9.41	Extracell/Nucleus	YES	coding(weak)	Dispersed	4
	Pa-RALF5	Pav_sc0000431.1_g200.1.mk	Ⅰ - A	358	37793.3	8.25	Extracell	NO	coding(weak)	Tandem	4
	Pa-RALF6	Pav_sc0000431.1_g230.1.br	Ⅰ - A	130	14230.4	7.68	Nucleus	YES	noncoding(weak)	Proximal	4
	Pa-RALF7	Pav_sc0000558.1_g330.1.br	Ⅰ - A	78	8072.36	9.01	Extracell	YES	noncoding(weak)	Singleton	2
	Pa-RALF8	Pav_sc0000681.1_g030.1.mk	Ⅰ - S1	142	15458.6	5.89	Cell membrane/Endoplasmic reticulum/Extracell/Nucleus/Vacuole	YES	noncoding(weak)	Singleton	3
	Pa-RALF9	Pav_sc0000697.1_g250.1.br	Ⅲ - A	178	19965.4	8.52	Extracell/Nucleus	NO	noncoding(weak)	Dispersed	5
	Pa-RALF10	Pav_sc0000848.1_g840.1.mk	Ⅱ	116	12905.6	8.61	Extracell	YES	coding	Dispersed	2
	Pa-RALF11	Pav_sc0001189.1_g210.1.mk	Ⅲ - A	73	8073.47	9.43	Extracell	YES	noncoding(weak)	Dispersed	2
	Pa-RALF12	Pav_sc0001305.1_g760.1.mk	Ⅰ - D	122	13787.7	9.66	Extracell	YES	coding(weak)	Dispersed	3
	Pa-RALF13	Pav_sc0001411.1_g040.1.mk	Ⅰ - C	127	14195.2	4.62	Extracell	NO	coding(weak)	Dispersed	4
	Pa-RALF14	Pav_sc0001856.1_g050.1.mk	Ⅲ - A	81	9075.77	9.67	Extracell	YES	noncoding(weak)	Dispersed	1
	Pa-RALF15	Pav_sc0001856.1_g280.1.mk	Ⅲ - A	73	7886.14	8.99	Extracell	YES	noncoding(weak)	Dispersed	2
	Pa-RALF16	Pav_sc0003659.1_g060.1.mk	Ⅲ - B	113	12136	8.9	Extracell	YES	coding(weak)	Dispersed	2
	Pa-RALF17	Pav_sc0004913.1_g140.1.mk	Ⅲ - A	79	8988.29	7.69	Extracell	NO	noncoding(weak)	Singleton	1
Prunus persica	Pp-RALF1	Prupe.8G194800.1	Ⅰ - A	73	7626.87	8.99	Extracell	YES	noncoding(weak)	Tandem	5
	Pp-RALF2	Prupe.8G194500.1	Ⅰ - A	73	7626.87	8.99	Extracell	YES	noncoding(weak)	Proximal	11
	Pp-RALF3	Prupe.8G040200.1	Ⅲ - A	71	7813.24	9.63	Extracell	YES	noncoding(weak)	Singleton	6
	Pp-RALF4	Prupe.8G194700.1	Ⅰ - A	73	7717.13	9.87	Extracell	YES	noncoding(weak)	Tandem	5
	Pp-RALF5	Prupe.8G258000.1	Ⅱ	116	12853.5	8.61	Extracell	YES	coding	WGD or Segmental	4
	Pp-RALF6	Prupe.6G321200.1	Ⅱ	121	13051.9	8.42	Extracell	YES	coding	Dispersed	9
	Pp-RALF7	Prupe.4G049000.1	Ⅰ - D	122	13684.6	9.5	Extracell	YES	coding(weak)	Dispersed	7
	Pp-RALF8	Prupe.7G132200.1	Ⅰ - F	135	15600.8	6.72	Cell membrane/Cytoplasm/Extracell/Mitochondrion/Nucleus	YES	coding	Dispersed	10
	Pp-RALF9	Prupe.3G141000.1	Ⅰ - C	141	15676.4	4.87	Extracell	YES	coding(weak)	Dispersed	7
	Pp-RALF10	Prupe.3G207900.1	Ⅲ - A	80	8975.41	7.61	Extracell	YES	noncoding(weak)	Singleton	7
	Pp-RALF11	Prupe.1G167200.1	Ⅲ - B	122	13890.2	9.82	Extracell	YES	coding(weak)	Tandem	5
	Pp-RALF12	Prupe.1G165400.1	Ⅰ - E	130	14254.5	8.99	Extracell	YES	coding(weak)	Dispersed	8
	Pp-RALF13	Prupe.1G137000.1	Ⅰ - G	187	20612.8	10.23	Nucleus	NO	coding(weak)	WGD or Segmental	8
	Pp-RALF14	Prupe.1G167100.1	Ⅲ - B	113	12273.1	8.9	Extracell	YES	coding(weak)	Tandem	7
Pyrus communis	Pc-RALF1	pycom02g13980	Ⅰ - F	134	15431.7	6.11	Cell membrane/Extracell	YES	coding	WGD or Segmental	7
	Pc-RALF2	pycom03g22590	Ⅱ	113	12280.8	7.62	Extracell	YES	coding	WGD or Segmental	8
	Pc-RALF3	pycom05g28940	Ⅰ - D	123	14027	9.96	Extracell	YES	coding(weak)	WGD or Segmental	8
	Pc-RALF4	pycom10g24490	Ⅰ - D	121	13601.4	9.35	Extracell	YES	coding(weak)	WGD or Segmental	10
	Pc-RALF5	pycom11g21760	Ⅰ - A	337	39151.3	9.11	Cytoplasm/Endoplasmic reticulum/Extracell/Nucleus	YES	noncoding(weak)	Singleton	7
	Pc-RALF6	pycom11g26630	Ⅱ	125	13535.2	6.87	Extracell	YES	coding	WGD or Segmental	8
	Pc-RALF7	pycom12g19950	Ⅱ	120	12833.5	8.2	Extracell	YES	coding	Dispersed	7
	Pc-RALF8	pycom13g29140	Ⅲ - B	112	12202.9	8.5	Extracell	YES	coding(weak)	Dispersed	5
	Pc-RALF9	pycom15g24770	Ⅰ - F	134	15223.4	6.72	Nucleus	YES	coding	WGD or Segmental	6
	Pc-RALF10	pycom16g14250	Ⅰ - G	154	16761.9	9.19	Extracell	YES	coding(weak)	WGD or Segmental	10
Arabidopsis thaliana	At-RALF1	AT4G15800	Ⅱ	116	12805.6	9.41	Extracell	YES
	At-RALF2	AT3G05490	Ⅱ	119	13029.7	8.6	Extracell	YES
	At-RALF3	AT1G02900	Ⅱ	120	12966.6	8.25	Extracell	YES
	At-RALF4	AT3G16570	Ⅱ	138	15048.9	8.88	Extracell	YES
	At-RALF5	AT4G14010	Ⅲ - B	117	12918.6	8.19	Extracell	YES
	At-RALF6	AT3G29780	Ⅲ - B	117	12698.4	8.23	Extracell	YES
	At-RALF7	AT3G23805	Ⅰ - E	118	13243.3	8.32	Extracell	YES
	At-RALF8	AT4G13950	Ⅰ - E	113	12676.5	5.01	Cytoplasm/Extracell	YES
	At-RALF9	AT2G33130	Ⅰ - B	103	11390.5	9.3	Mitochondrion	YES
	At-RALF10	AT2G20660	Ⅰ - B	101	11718.6	9.42	Nucleus	YES
	At-RALF11	AT1G28270	Ⅰ - D	110	12661.7	9.89	Extracell	YES
	At-RALF12	AT2G33775	Ⅰ - D	110	12397.3	9.77	Extracell	YES
	At-RALF13	AT1G35467	Ⅰ - A	89	10414.4	9.63	Extracell	YES
	At-RALF14	AT5G67070	Ⅰ - F	129	14729.5	6.28	Cytoplasm/Extracell/Nucleus	YES
	At-RALF15	AT4G11653	Ⅰ - A	90	10308.3	10.05	Extracell	YES
	At-RALF16	AT4G14020	Ⅲ - B	111	12790	6.2	Nucleus	NO
	At-RALF17	AT2G19040	Ⅰ - A	72	7880.11	8.7	Extracell	YES
	At-RALF18	AT2G19045	Ⅰ - A	72	7881.11	8.61	Extracell	YES
	At-RALF19	AT2G19030	Ⅰ - A	72	7882.14	8.61	Extracell	YES
	At-RALF20	AT2G19020	Ⅰ - A	73	7979.46	9.67	Extracell	YES
	At-RALF21	AT3G25170	Ⅰ - A	76	8610.11	10.31	Extracell	YES
	At-RALF22	AT3G25165	Ⅰ - A	74	8523.19	10.17	Extracell	YES
	At-RALF23	AT4G13075	Ⅰ - A	76	8216.81	8.99	Extracell	YES
	At-RALF24	AT4G11510	Ⅰ - A	85	9389.97	9.19	Extracell	YES
	At-RALF25	AT1G23147	Ⅰ - A	90	10239.9	9.5	Extracell/Nucleus	YES
	At-RALF26	AT3G04735	Ⅰ - A	105	11951	9.8	Extracell	YES
	At-RALF27	AT1G23145	Ⅰ - A	97	11111.2	9.97	Extracell	YES
	At-RALF28	AT1G60625	Ⅰ - A	81	9035.4	9.42	Extracell	YES
	At-RALF29	AT1G60815	Ⅰ - A	81	9092.57	9.59	Extracell	YES
	At-RALF30	AT1G60913	Ⅰ - A	79	9061.55	9.24	Extracell	YES
	At-RALF31	AT2G32835	Ⅰ - A	95	10668.3	7.64	Extracell	YES
	At-RALF32	AT2G32885	Ⅲ - A	72	7413.68	9.13	Extracell	YES
	At-RALF33	AT2G34825	Ⅲ - A	72	7717.12	9.1	Extracell	YES
	At-RALF34	AT2G22055	Ⅱ	79	8830.37	10.04	Extracell	YES
	At-RALF35	AT1G61563	Ⅱ	82	8906.44	9.55	Extracell	YES
	At-RALF36	AT1G61566	Ⅱ	75	8259.7	9.55	Extracell	YES
	At-RALF37	AT3G23805	Ⅰ - E	118	13243.3	8.32	Extracell	YES
	At-RALF38	AT2G32788	Ⅰ - A	64	7209.62	9.34	Cell membrane/Chloroplast/Nucleus	YES
	At-RALF39	AT2G32890	Ⅰ - B	77	8377.42	4.19	Nucleus	YES
