# Supplementary material for: The Genome-Wide Analysis of RALF-Like Genes in Strawberry (Wild and Cultivated) and Five Other Plant Species (Rosaceae)
Source: Genes (Basel). 2020 Feb 6;11(2):174. doi: 10.3390/genes11020174 (PMC7073784; doi:10.3390/genes11020174)
Supplement: Supplementary file 1 [file genes-11-00174-s001.zip › Supplementary Files/Table S2.xls]

## Sheet: Sheet1
Table S2 The ka, ks and ka/ks values among Arabidopsis and seven Rosaceae species
Gene Pairs					Gene Pairs					Gene Pairs					Gene Pairs					Gene Pairs					Gene Pairs					Gene Pairs					Gene Pairs					Gene Pairs					Gene Pairs
Gene1	Gene2	Ks	Ka	Ka/Ks	Gene1	Gene2	Ks	Ka	Ka/Ks	Gene1	Gene2	Ks	Ka	Ka/Ks	Gene1	Gene2	Ks	Ka	Ka/Ks	Gene1	Gene2	Ks	Ka	Ka/Ks	Gene1	Gene2	Ks	Ka	Ka/Ks	Gene1	Gene2	Ks	Ka	Ka/Ks	Gene1	Gene2	Ks	Ka	Ka/Ks	Gene1	Gene2	Ks	Ka	Ka/Ks	Gene1	Gene2	Ks	Ka	Ka/Ks
At&Fv					At&Fa					At&Md					At&Pa					At&Pm					At&Pp					At&Pc					At&At					Fv&Fv					Fa&Fa
At-RALF1	Fv-RALF1	n.a.	0.7509	#VALUE!	At-RALF1	Fa-RALF1	1.5699	0.058	0.036945	At-RALF1	Md-RALF1	n.a.	0.4737	#VALUE!	At-RALF1	Pa-RALF1	1.5699	0.058	0.036945	At-RALF1	Pm-RALF1	n.a.	n.a.	#VALUE!	At-RALF1	Pp-RALF1	3.2178	0.7509	0.233358	At-RALF1	Pc-RALF1	n.a.	0.831	#VALUE!	At-RALF1	At-RALF10	0.3597	0.2892	0.804003	Fv-RALF1	Fv-RALF10	n.a.	0.5336	#VALUE!	Fa-RALF1	Fa-RALF10	0.824	0	0
At-RALF1	Fv-RALF10	0.4674	0.1185	0.25353	At-RALF1	Fa-RALF10	0.8037	0.058	0.0721662	At-RALF1	Md-RALF10	n.a.	0.7908	#VALUE!	At-RALF1	Pa-RALF10	n.a.	0.058	#VALUE!	At-RALF1	Pm-RALF2	1.4829	1.0499	0.708005	At-RALF1	Pp-RALF10	n.a.	0.4894	#VALUE!	At-RALF1	Pc-RALF10	0.8037	0.058	0.0721662	At-RALF1	At-RALF11	0.6355	0.5996	0.943509	Fv-RALF1	Fv-RALF11	n.a.	0.5876	#VALUE!	Fa-RALF1	Fa-RALF11	1.3656	2.883	2.11116
At-RALF1	Fv-RALF11	0.8037	0.058	0.0721662	At-RALF1	Fa-RALF11	n.a.	1.6208	#VALUE!	At-RALF1	Md-RALF11	1.5011	0.0583	0.0388382	At-RALF1	Pa-RALF11	n.a.	0.5596	#VALUE!	At-RALF1	Pm-RALF3	n.a.	0.5835	#VALUE!	At-RALF1	Pp-RALF11	n.a.	1.0397	#VALUE!	At-RALF1	Pc-RALF2	1.3238	0.1325	0.100091	At-RALF1	At-RALF2	0.8037	0	0	Fv-RALF1	Fv-RALF12	1.4072	n.a.	#VALUE!	Fa-RALF1	Fa-RALF12	1.9685	0.1856	0.094285
At-RALF1	Fv-RALF12	n.a.	n.a.	#VALUE!	At-RALF1	Fa-RALF12	0.4582	0.1191	0.25993	At-RALF1	Md-RALF12	1.5699	0.058	0.036945	At-RALF1	Pa-RALF12	n.a.	0.5835	#VALUE!	At-RALF1	Pm-RALF4	n.a.	1.0183	#VALUE!	At-RALF1	Pp-RALF12	1.2519	0.299	0.238837	At-RALF1	Pc-RALF3	n.a.	0.3664	#VALUE!	At-RALF1	At-RALF4	0.4248	0	0	Fv-RALF1	Fv-RALF13	n.a.	1.5948	#VALUE!	Fa-RALF1	Fa-RALF13	0.7662	0.1221	0.159358
At-RALF1	Fv-RALF13	n.a.	1.6208	#VALUE!	At-RALF1	Fa-RALF13	n.a.	0.0589	#VALUE!	At-RALF1	Md-RALF13	1.5699	0.058	0.036945	At-RALF1	Pa-RALF13	n.a.	0.6107	#VALUE!	At-RALF1	Pm-RALF5	n.a.	0.058	#VALUE!	At-RALF1	Pp-RALF13	1.5699	0.058	0.036945	At-RALF1	Pc-RALF4	n.a.	0.3511	#VALUE!	At-RALF17	At-RALF18	0.6355	0	0	Fv-RALF1	Fv-RALF2	n.a.	1.273	#VALUE!	Fa-RALF1	Fa-RALF14	0.6082	0.7449	1.22476
At-RALF1	Fv-RALF2	0.6816	0.3809	0.558832	At-RALF1	Fa-RALF14	n.a.	0.7509	#VALUE!	At-RALF1	Md-RALF14	1.5699	0.1895	0.120708	At-RALF1	Pa-RALF14	n.a.	0.6307	#VALUE!	At-RALF1	Pm-RALF6	0.8474	2.257	2.66344	At-RALF1	Pp-RALF14	n.a.	1.2358	#VALUE!	At-RALF1	Pc-RALF5	3.2178	1.1404	0.354404	At-RALF17	At-RALF19	0.2524	0	0	Fv-RALF1	Fv-RALF3	n.a.	0.4436	#VALUE!	Fa-RALF1	Fa-RALF15	n.a.	0.1203	#VALUE!
At-RALF1	Fv-RALF3	n.a.	1.0905	#VALUE!	At-RALF1	Fa-RALF15	1.5699	0.058	0.036945	At-RALF1	Md-RALF15	n.a.	0.831	#VALUE!	At-RALF1	Pa-RALF15	n.a.	0.6039	#VALUE!	At-RALF1	Pm-RALF7	1.5699	0.058	0.036945	At-RALF1	Pp-RALF2	3.2178	0.7509	0.233358	At-RALF1	Pc-RALF6	1.5011	0.0583	0.0388382	At-RALF18	At-RALF19	0.2524	0	0	Fv-RALF1	Fv-RALF4	1.8426	2.3114	1.25442	Fa-RALF1	Fa-RALF16	0.7662	0.0586	0.0764813
At-RALF1	Fv-RALF4	1.166	1.91	1.63808	At-RALF1	Fa-RALF16	n.a.	0	#VALUE!	At-RALF1	Md-RALF16	1.2071	0.152	0.125922	At-RALF1	Pa-RALF16	n.a.	1.2358	#VALUE!	At-RALF1	Pm-RALF8	1.2519	0.299	0.238837	At-RALF1	Pp-RALF3	n.a.	0.3619	#VALUE!	At-RALF1	Pc-RALF7	1.5699	0.058	0.036945	At-RALF2	At-RALF4	1.5699	0	0	Fv-RALF1	Fv-RALF5	1.952	0.7967	0.408145	Fa-RALF1	Fa-RALF17	0.9123	0.7967	0.873287
At-RALF1	Fv-RALF5	0.8037	0.058	0.0721662	At-RALF1	Fa-RALF17	n.a.	0.987	#VALUE!	At-RALF1	Md-RALF17	1.2071	0.152	0.125922	At-RALF1	Pa-RALF17	n.a.	0.4894	#VALUE!	At-RALF1	Pm-RALF9	0.8037	0.058	0.0721662	At-RALF1	Pp-RALF4	3.2178	0.7509	0.233358	At-RALF1	Pc-RALF8	0.824	1.2821	1.55595	At-RALF24	At-RALF25	1.1373	0.1266	0.111316	Fv-RALF1	Fv-RALF6	n.a.	0.9123	#VALUE!	Fa-RALF1	Fa-RALF18	0.824	0	0
At-RALF1	Fv-RALF6	n.a.	0.7509	#VALUE!	At-RALF1	Fa-RALF18	0.8037	0.058	0.0721662	At-RALF1	Md-RALF18	1.2071	0.152	0.125922	At-RALF1	Pa-RALF2	n.a.	0.8895	#VALUE!	At-RALF10	Pm-RALF1	2.9917	n.a.	#VALUE!	At-RALF1	Pp-RALF5	n.a.	0.058	#VALUE!	At-RALF1	Pc-RALF9	n.a.	0.831	#VALUE!	At-RALF11	At-RALF12	1.0059	0.1162	0.115518	Fv-RALF1	Fv-RALF7	0.5319	0.5165	0.971047	Fa-RALF1	Fa-RALF19	0.6082	0.7449	1.22476
At-RALF1	Fv-RALF7	1.5596	0.7007	0.449282	At-RALF1	Fa-RALF19	n.a.	0.7509	#VALUE!	At-RALF1	Md-RALF19	0.8037	0.058	0.0721662	At-RALF1	Pa-RALF3	1.2519	0.299	0.238837	At-RALF10	Pm-RALF2	1.6479	1.0462	0.634869	At-RALF1	Pp-RALF6	1.5699	0.058	0.036945	At-RALF10	Pc-RALF1	n.a.	0.9232	#VALUE!	At-RALF18	At-RALF30	3.0323	0.3597	0.118623	Fv-RALF1	Fv-RALF8	n.a.	0.5604	#VALUE!	Fa-RALF1	Fa-RALF2	1.4153	0.294	0.20773
At-RALF1	Fv-RALF8	0.9016	0.4435	0.491903	At-RALF1	Fa-RALF2	0.6816	0.3809	0.558832	At-RALF1	Md-RALF2	n.a.	0.831	#VALUE!	At-RALF1	Pa-RALF4	2.2468	0.9324	0.41499	At-RALF10	Pm-RALF3	n.a.	0.8785	#VALUE!	At-RALF1	Pp-RALF7	n.a.	0.5445	#VALUE!	At-RALF10	Pc-RALF10	n.a.	0.2136	#VALUE!	At-RALF7	At-RALF8	0.4582	0.0572	0.124836	Fv-RALF1	Fv-RALF9	0.5716	0.6215	1.0873	Fa-RALF1	Fa-RALF20	1.1281	0.6082	0.539137
At-RALF1	Fv-RALF9	n.a.	0	#VALUE!	At-RALF1	Fa-RALF20	n.a.	0.7509	#VALUE!	At-RALF1	Md-RALF20	n.a.	0.3703	#VALUE!	At-RALF1	Pa-RALF5	1.3128	n.a.	#VALUE!	At-RALF10	Pm-RALF4	1.551	2.4589	1.58536	At-RALF1	Pp-RALF8	n.a.	0.8895	#VALUE!	At-RALF10	Pc-RALF2	0.3597	0.2892	0.804003	At-RALF25	At-RALF35	3.5716	0.4759	0.133246	Fv-RALF11	Fv-RALF12	1.4072	n.a.	#VALUE!	Fa-RALF1	Fa-RALF21	1.2231	0.7419	0.606573
At-RALF10	Fv-RALF1	n.a.	0.8374	#VALUE!	At-RALF1	Fa-RALF21	1.5596	0.7007	0.449282	At-RALF1	Md-RALF3	1.5699	0.1209	0.0770113	At-RALF1	Pa-RALF6	n.a.	n.a.	#VALUE!	At-RALF10	Pm-RALF5	n.a.	0.1791	#VALUE!	At-RALF1	Pp-RALF9	n.a.	0.6107	#VALUE!	At-RALF10	Pc-RALF3	n.a.	0.8103	#VALUE!	At-RALF25	At-RALF36	3.5716	0.4759	0.133246	Fv-RALF11	Fv-RALF13	n.a.	1.5948	#VALUE!	Fa-RALF1	Fa-RALF22	n.a.	3.2958	#VALUE!
At-RALF10	Fv-RALF10	0.6018	0.2446	0.406447	At-RALF1	Fa-RALF22	n.a.	2.5685	#VALUE!	At-RALF1	Md-RALF4	1.5011	0.1215	0.0809406	At-RALF1	Pa-RALF7	3.2178	0.7509	0.233358	At-RALF10	Pm-RALF6	0.824	1.22	1.48058	At-RALF10	Pp-RALF1	1.4757	1.3113	0.888595	At-RALF10	Pc-RALF4	n.a.	0.5716	#VALUE!	At-RALF22	At-RALF35	2.7082	0.3973	0.146703	Fv-RALF12	Fv-RALF13	1.0124	n.a.	#VALUE!	Fa-RALF1	Fa-RALF23	n.a.	3.2958	#VALUE!
At-RALF10	Fv-RALF11	1.7515	0.37	0.211248	At-RALF1	Fa-RALF23	n.a.	2.5685	#VALUE!	At-RALF1	Md-RALF5	0.8037	0.1895	0.235784	At-RALF1	Pa-RALF8	0.9255	2.3588	2.54868	At-RALF10	Pm-RALF7	n.a.	0.2497	#VALUE!	At-RALF10	Pp-RALF10	n.a.	0.7731	#VALUE!	At-RALF10	Pc-RALF5	0.6913	1.3113	1.89686	At-RALF22	At-RALF36	2.7082	0.3973	0.146703	Fv-RALF2	Fv-RALF10	n.a.	0.3141	#VALUE!	Fa-RALF1	Fa-RALF24	0.9123	0.7967	0.873287
At-RALF10	Fv-RALF12	n.a.	n.a.	#VALUE!	At-RALF1	Fa-RALF24	n.a.	0.8033	#VALUE!	At-RALF1	Md-RALF6	0.7166	1.3656	1.90567	At-RALF1	Pa-RALF9	n.a.	0.5445	#VALUE!	At-RALF10	Pm-RALF8	n.a.	0.2816	#VALUE!	At-RALF10	Pp-RALF11	n.a.	2.1576	#VALUE!	At-RALF10	Pc-RALF6	0.7557	0.2147	0.284107	At-RALF12	At-RALF19	2.855	0.4408	0.154396	Fv-RALF2	Fv-RALF11	n.a.	0.4091	#VALUE!	Fa-RALF1	Fa-RALF25	0.824	0	0
At-RALF10	Fv-RALF13	2.855	n.a.	#VALUE!	At-RALF1	Fa-RALF25	0.8037	0.058	0.0721662	At-RALF1	Md-RALF7	1.5699	0.058	0.036945	At-RALF10	Pa-RALF1	n.a.	0.2497	#VALUE!	At-RALF10	Pm-RALF9	n.a.	0.2136	#VALUE!	At-RALF10	Pp-RALF12	n.a.	0.2816	#VALUE!	At-RALF10	Pc-RALF7	n.a.	0.2497	#VALUE!	At-RALF27	At-RALF35	2.0727	0.3218	0.155256	Fv-RALF2	Fv-RALF12	1.605	2.4856	1.54866	Fa-RALF1	Fa-RALF26	n.a.	2.4719	#VALUE!
At-RALF10	Fv-RALF2	n.a.	0.2072	#VALUE!	At-RALF1	Fa-RALF26	1.0929	1.9969	1.82716	At-RALF1	Md-RALF8	n.a.	0.3703	#VALUE!	At-RALF10	Pa-RALF10	n.a.	0.1791	#VALUE!	At-RALF11	Pm-RALF1	n.a.	n.a.	#VALUE!	At-RALF10	Pp-RALF13	n.a.	0.2136	#VALUE!	At-RALF10	Pc-RALF8	1.6941	1.2634	0.745765	At-RALF27	At-RALF36	2.0727	0.3218	0.155256	Fv-RALF2	Fv-RALF13	n.a.	n.a.	#VALUE!	Fa-RALF1	Fa-RALF27	1.2231	0.7419	0.606573
At-RALF10	Fv-RALF3	n.a.	0.8042	#VALUE!	At-RALF1	Fa-RALF27	1.5596	0.7007	0.449282	At-RALF1	Md-RALF9	n.a.	0.5445	#VALUE!	At-RALF10	Pa-RALF11	n.a.	0.5754	#VALUE!	At-RALF11	Pm-RALF2	1.0195	0.7791	0.764198	At-RALF10	Pp-RALF14	n.a.	0.988	#VALUE!	At-RALF10	Pc-RALF9	n.a.	0.9232	#VALUE!	At-RALF13	At-RALF19	1.5461	0.2409	0.155811	Fv-RALF2	Fv-RALF3	n.a.	0.7285	#VALUE!	Fa-RALF1	Fa-RALF28	2.031	0.824	0.405711
At-RALF10	Fv-RALF4	1.6479	n.a.	#VALUE!	At-RALF1	Fa-RALF28	n.a.	0.9152	#VALUE!	At-RALF10	Md-RALF1	n.a.	1.0124	#VALUE!	At-RALF10	Pa-RALF12	n.a.	0.8785	#VALUE!	At-RALF11	Pm-RALF3	1.3551	0.477	0.352004	At-RALF10	Pp-RALF2	1.4757	1.3113	0.888595	At-RALF11	Pc-RALF1	n.a.	0.3555	#VALUE!	At-RALF27	At-RALF34	2.6224	0.4248	0.161989	Fv-RALF2	Fv-RALF4	1.5596	n.a.	#VALUE!	Fa-RALF1	Fa-RALF29	1.6479	0	0
At-RALF10	Fv-RALF5	n.a.	0.2497	#VALUE!	At-RALF1	Fa-RALF29	n.a.	0.058	#VALUE!	At-RALF10	Md-RALF10	n.a.	0.5462	#VALUE!	At-RALF10	Pa-RALF13	n.a.	0.2978	#VALUE!	At-RALF11	Pm-RALF4	n.a.	n.a.	#VALUE!	At-RALF10	Pp-RALF3	n.a.	0.6539	#VALUE!	At-RALF11	Pc-RALF10	0.3206	0.5955	1.85745	At-RALF9	At-RALF11	2.2342	0.3637	0.162788	Fv-RALF2	Fv-RALF5	0.339	0.294	0.867257	Fa-RALF1	Fa-RALF3	n.a.	0.8745	#VALUE!
At-RALF10	Fv-RALF6	n.a.	0.5678	#VALUE!	At-RALF1	Fa-RALF3	n.a.	1.0905	#VALUE!	At-RALF10	Md-RALF11	0.3597	0.2147	0.596886	At-RALF10	Pa-RALF14	n.a.	0.6445	#VALUE!	At-RALF11	Pm-RALF5	n.a.	0.5955	#VALUE!	At-RALF10	Pp-RALF4	1.4757	1.3113	0.888595	At-RALF11	Pc-RALF2	n.a.	0.5996	#VALUE!	At-RALF24	At-RALF27	0.9492	0.1585	0.166983	Fv-RALF2	Fv-RALF6	2.6224	0.7845	0.299153	Fa-RALF1	Fa-RALF30	n.a.	0.8745	#VALUE!
At-RALF10	Fv-RALF7	n.a.	0.7339	#VALUE!	At-RALF1	Fa-RALF30	n.a.	1.0905	#VALUE!	At-RALF10	Md-RALF12	n.a.	0.2497	#VALUE!	At-RALF10	Pa-RALF15	n.a.	0.6181	#VALUE!	At-RALF11	Pm-RALF6	n.a.	1.9738	#VALUE!	At-RALF10	Pp-RALF5	n.a.	0.1791	#VALUE!	At-RALF11	Pc-RALF3	2.0508	0.4048	0.197386	At-RALF4	At-RALF10	1.6479	0.2892	0.175496	Fv-RALF2	Fv-RALF7	0.6181	0.7324	1.18492	Fa-RALF1	Fa-RALF31	1.4153	0.294	0.20773
At-RALF10	Fv-RALF8	1.7787	0.4016	0.225783	At-RALF1	Fa-RALF31	0.6816	0.3809	0.558832	At-RALF10	Md-RALF13	n.a.	0.2136	#VALUE!	At-RALF10	Pa-RALF16	n.a.	0.988	#VALUE!	At-RALF11	Pm-RALF7	0.6501	0.5955	0.916013	At-RALF10	Pp-RALF6	1.1161	0.2497	0.223725	At-RALF11	Pc-RALF4	n.a.	0.3877	#VALUE!	At-RALF7	At-RALF16	3.2178	0.6126	0.190379	Fv-RALF2	Fv-RALF8	1.6479	0.3961	0.240367	Fa-RALF1	Fa-RALF32	0	0	#DIV/0!
At-RALF10	Fv-RALF9	n.a.	0.2924	#VALUE!	At-RALF1	Fa-RALF32	1.5699	0.058	0.036945	At-RALF10	Md-RALF14	n.a.	0.37	#VALUE!	At-RALF10	Pa-RALF17	n.a.	0.7731	#VALUE!	At-RALF11	Pm-RALF8	1.4829	0.7059	0.476027	At-RALF10	Pp-RALF7	n.a.	0.824	#VALUE!	At-RALF11	Pc-RALF5	0.8922	2.2434	2.51446	At-RALF3	At-RALF6	3.3994	0.6474	0.190445	Fv-RALF2	Fv-RALF9	n.a.	0.3854	#VALUE!	Fa-RALF1	Fa-RALF33	0.6082	0.7449	1.22476
At-RALF11	Fv-RALF1	n.a.	0.3409	#VALUE!	At-RALF1	Fa-RALF33	n.a.	0.7509	#VALUE!	At-RALF10	Md-RALF15	n.a.	0.9232	#VALUE!	At-RALF10	Pa-RALF2	n.a.	0.9232	#VALUE!	At-RALF11	Pm-RALF9	0.6501	0.5955	0.916013	At-RALF10	Pp-RALF8	n.a.	0.9232	#VALUE!	At-RALF11	Pc-RALF6	n.a.	0.5996	#VALUE!	At-RALF5	At-RALF14	1.6479	0.3206	0.194551	Fv-RALF3	Fv-RALF10	1.5277	0.6924	0.45323	Fa-RALF1	Fa-RALF34	1.2648	1.8364	1.45193
At-RALF11	Fv-RALF10	0.5084	0.3332	0.655389	At-RALF1	Fa-RALF34	n.a.	1.6764	#VALUE!	At-RALF10	Md-RALF16	0.3916	0.144	0.367722	At-RALF10	Pa-RALF3	n.a.	0.2816	#VALUE!	At-RALF12	Pm-RALF1	2.7477	n.a.	#VALUE!	At-RALF10	Pp-RALF9	n.a.	0.2978	#VALUE!	At-RALF11	Pc-RALF7	0.6501	0.5955	0.916013	At-RALF11	At-RALF18	1.8761	0.3679	0.196098	Fv-RALF3	Fv-RALF11	1.0363	0.9367	0.903889	Fa-RALF1	Fa-RALF35	1.6479	0	0
At-RALF11	Fv-RALF11	1.9685	0.4327	0.219812	At-RALF1	Fa-RALF35	n.a.	0.058	#VALUE!	At-RALF10	Md-RALF17	0.3916	0.144	0.367722	At-RALF10	Pa-RALF4	n.a.	1.7826	#VALUE!	At-RALF12	Pm-RALF2	0.7301	0.7027	0.962471	At-RALF11	Pp-RALF1	1.9685	2.2434	1.13965	At-RALF11	Pc-RALF8	n.a.	1.0327	#VALUE!	At-RALF9	At-RALF29	2.9189	0.5752	0.197061	Fv-RALF3	Fv-RALF12	n.a.	n.a.	#VALUE!	Fa-RALF1	Fa-RALF36	n.a.	0.4408	#VALUE!
At-RALF11	Fv-RALF12	2.373	n.a.	#VALUE!	At-RALF1	Fa-RALF36	0.9016	0.4435	0.491903	At-RALF10	Md-RALF18	0.3916	0.144	0.367722	At-RALF10	Pa-RALF5	1.5112	1.6885	1.11732	At-RALF12	Pm-RALF3	1.0947	0.5087	0.464694	At-RALF11	Pp-RALF10	n.a.	0.2564	#VALUE!	At-RALF11	Pc-RALF9	n.a.	0.3555	#VALUE!	At-RALF17	At-RALF20	0.5716	0.1134	0.19839	Fv-RALF3	Fv-RALF13	1.3986	1.3267	0.948591	Fa-RALF1	Fa-RALF37	1.9685	0.1856	0.094285
At-RALF11	Fv-RALF13	0.9452	n.a.	#VALUE!	At-RALF1	Fa-RALF37	0.4582	0.1191	0.25993	At-RALF10	Md-RALF19	n.a.	0.2136	#VALUE!	At-RALF10	Pa-RALF6	n.a.	n.a.	#VALUE!	At-RALF12	Pm-RALF4	0.9241	1.5247	1.64993	At-RALF11	Pp-RALF11	1.1686	1.4181	1.2135	At-RALF12	Pc-RALF1	n.a.	0.2973	#VALUE!	At-RALF13	At-RALF26	1.4153	0.294	0.20773	Fv-RALF3	Fv-RALF4	1.0433	n.a.	#VALUE!	Fa-RALF1	Fa-RALF38	1.4397	0.0586	0.0407029
At-RALF11	Fv-RALF2	0.7557	0.5716	0.756385	At-RALF1	Fa-RALF38	1.3844	0	0	At-RALF10	Md-RALF2	n.a.	0.9232	#VALUE!	At-RALF10	Pa-RALF7	1.4757	1.3113	0.888595	At-RALF12	Pm-RALF5	2.1249	0.339	0.159537	At-RALF11	Pp-RALF12	1.4829	0.7059	0.476027	At-RALF12	Pc-RALF10	0.6655	0.3831	0.575657	At-RALF31	At-RALF33	2.031	0.4568	0.224914	Fv-RALF3	Fv-RALF5	n.a.	0.9367	#VALUE!	Fa-RALF1	Fa-RALF39	0	0	#DIV/0!
At-RALF11	Fv-RALF3	n.a.	0.5996	#VALUE!	At-RALF1	Fa-RALF39	1.5699	0.058	0.036945	At-RALF10	Md-RALF20	n.a.	0.4838	#VALUE!	At-RALF10	Pa-RALF8	n.a.	n.a.	#VALUE!	At-RALF12	Pm-RALF6	1.2954	1.7768	1.37162	At-RALF11	Pp-RALF13	1.2519	0.5955	0.475677	At-RALF12	Pc-RALF2	n.a.	0.3409	#VALUE!	At-RALF13	At-RALF15	1.1553	0.2602	0.225223	Fv-RALF3	Fv-RALF6	1.5699	0.831	0.529333	Fa-RALF1	Fa-RALF4	1.2648	1.8364	1.45193
At-RALF11	Fv-RALF4	0.9452	1.5231	1.6114	At-RALF1	Fa-RALF4	n.a.	1.6764	#VALUE!	At-RALF10	Md-RALF3	n.a.	0.3277	#VALUE!	At-RALF10	Pa-RALF9	n.a.	0.9074	#VALUE!	At-RALF12	Pm-RALF7	0.6655	0.3831	0.575657	At-RALF11	Pp-RALF14	n.a.	1.2497	#VALUE!	At-RALF12	Pc-RALF3	n.a.	0.4022	#VALUE!	At-RALF3	At-RALF31	3.9775	0.9334	0.23467	Fv-RALF3	Fv-RALF7	n.a.	0.6674	#VALUE!	Fa-RALF1	Fa-RALF40	1.4153	0.294	0.20773
At-RALF11	Fv-RALF5	0.6501	0.5955	0.916013	At-RALF1	Fa-RALF40	0.6816	0.3809	0.558832	At-RALF10	Md-RALF4	0.7557	0.2892	0.382692	At-RALF11	Pa-RALF1	0.6501	0.5955	0.916013	At-RALF12	Pm-RALF8	n.a.	0.6355	#VALUE!	At-RALF11	Pp-RALF2	1.9685	2.2434	1.13965	At-RALF12	Pc-RALF4	n.a.	0.3854	#VALUE!	At-RALF26	At-RALF33	1.8637	0.4516	0.242314	Fv-RALF3	Fv-RALF8	n.a.	0.7193	#VALUE!	Fa-RALF1	Fa-RALF41	n.a.	0.8745	#VALUE!
At-RALF11	Fv-RALF6	n.a.	0.7277	#VALUE!	At-RALF1	Fa-RALF41	n.a.	1.0905	#VALUE!	At-RALF10	Md-RALF5	1.7515	0.37	0.211248	At-RALF11	Pa-RALF10	n.a.	0.5955	#VALUE!	At-RALF12	Pm-RALF9	0.3265	0.3831	1.17335	At-RALF11	Pp-RALF3	n.a.	0.8454	#VALUE!	At-RALF12	Pc-RALF5	n.a.	1.5461	#VALUE!	At-RALF7	At-RALF9	2.2342	0.5568	0.249217	Fv-RALF3	Fv-RALF9	n.a.	0.9984	#VALUE!	Fa-RALF1	Fa-RALF5	1.6479	0	0
At-RALF11	Fv-RALF7	n.a.	0.2471	#VALUE!	At-RALF1	Fa-RALF5	n.a.	0.058	#VALUE!	At-RALF10	Md-RALF6	0.6816	1.3404	1.96655	At-RALF11	Pa-RALF11	n.a.	0.6039	#VALUE!	At-RALF13	Pm-RALF1	n.a.	2.2296	#VALUE!	At-RALF11	Pp-RALF4	1.9685	2.2434	1.13965	At-RALF12	Pc-RALF6	n.a.	0.3409	#VALUE!	At-RALF5	At-RALF11	2.0727	0.5175	0.249674	Fv-RALF4	Fv-RALF10	1.4153	n.a.	#VALUE!	Fa-RALF1	Fa-RALF6	0.7662	0.0586	0.0764813
At-RALF11	Fv-RALF8	n.a.	0.2433	#VALUE!	At-RALF1	Fa-RALF6	n.a.	0	#VALUE!	At-RALF10	Md-RALF7	n.a.	0.2497	#VALUE!	At-RALF11	Pa-RALF12	1.3551	0.477	0.352004	At-RALF13	Pm-RALF2	n.a.	0.9889	#VALUE!	At-RALF11	Pp-RALF5	n.a.	0.5955	#VALUE!	At-RALF12	Pc-RALF7	0.6655	0.3831	0.575657	At-RALF26	At-RALF35	3.5716	0.899	0.251708	Fv-RALF4	Fv-RALF11	1.8426	n.a.	#VALUE!	Fa-RALF1	Fa-RALF7	1.1281	0.6082	0.539137
At-RALF11	Fv-RALF9	n.a.	0.4926	#VALUE!	At-RALF1	Fa-RALF7	n.a.	0.7509	#VALUE!	At-RALF10	Md-RALF8	n.a.	0.4838	#VALUE!	At-RALF11	Pa-RALF13	n.a.	0.3223	#VALUE!	At-RALF13	Pm-RALF3	0.9582	0.9614	1.00334	At-RALF11	Pp-RALF6	0.4674	0.5372	1.14934	At-RALF12	Pc-RALF8	n.a.	0.7899	#VALUE!	At-RALF26	At-RALF36	3.5716	0.899	0.251708	Fv-RALF4	Fv-RALF12	n.a.	n.a.	#VALUE!	Fa-RALF1	Fa-RALF8	1.1281	0.6082	0.539137
At-RALF12	Fv-RALF1	2.1249	0.2578	0.121323	At-RALF1	Fa-RALF8	n.a.	0.7509	#VALUE!	At-RALF10	Md-RALF9	n.a.	0.6807	#VALUE!	At-RALF11	Pa-RALF14	n.a.	1.0225	#VALUE!	At-RALF13	Pm-RALF4	n.a.	n.a.	#VALUE!	At-RALF11	Pp-RALF7	1.3551	0.477	0.352004	At-RALF12	Pc-RALF9	n.a.	0.2973	#VALUE!	At-RALF19	At-RALF32	3.0323	0.8047	0.265376	Fv-RALF4	Fv-RALF13	0.9178	0.7972	0.868599	Fa-RALF1	Fa-RALF9	n.a.	2.1341	#VALUE!
At-RALF12	Fv-RALF10	1.0397	0.1809	0.173992	At-RALF1	Fa-RALF9	1.166	1.91	1.63808	At-RALF11	Md-RALF1	1.8177	0.5163	0.28404	At-RALF11	Pa-RALF15	n.a.	0.9655	#VALUE!	At-RALF13	Pm-RALF5	n.a.	1.1852	#VALUE!	At-RALF11	Pp-RALF8	n.a.	0.4491	#VALUE!	At-RALF13	Pc-RALF1	n.a.	0.7662	#VALUE!	At-RALF21	At-RALF23	0.2082	0.0561	0.269452	Fv-RALF4	Fv-RALF5	1.2071	1.8706	1.54966	Fa-RALF10	Fa-RALF11	n.a.	2.3114	#VALUE!
At-RALF12	Fv-RALF11	2.1249	0.2578	0.121323	At-RALF10	Fa-RALF1	n.a.	0.2136	#VALUE!	At-RALF11	Md-RALF10	n.a.	0.251	#VALUE!	At-RALF11	Pa-RALF16	n.a.	1.2497	#VALUE!	At-RALF13	Pm-RALF6	n.a.	1.6352	#VALUE!	At-RALF11	Pp-RALF9	n.a.	0.3223	#VALUE!	At-RALF13	Pc-RALF10	n.a.	1.3273	#VALUE!	At-RALF30	At-RALF34	2.031	0.5604	0.275923	Fv-RALF4	Fv-RALF6	0.4582	2.3114	5.04452	Fa-RALF10	Fa-RALF12	0.8922	0.1856	0.208025
At-RALF12	Fv-RALF12	0.5416	n.a.	#VALUE!	At-RALF10	Fa-RALF10	n.a.	0.2497	#VALUE!	At-RALF11	Md-RALF11	n.a.	0.5996	#VALUE!	At-RALF11	Pa-RALF17	n.a.	0.2564	#VALUE!	At-RALF13	Pm-RALF7	n.a.	1.2296	#VALUE!	At-RALF12	Pp-RALF1	n.a.	1.2071	#VALUE!	At-RALF13	Pc-RALF2	1.1765	1.1148	0.947556	At-RALF17	At-RALF35	2.3296	0.6492	0.278674	Fv-RALF4	Fv-RALF7	n.a.	1.1198	#VALUE!	Fa-RALF10	Fa-RALF13	0.7662	0.1221	0.159358
At-RALF12	Fv-RALF13	n.a.	2.0727	#VALUE!	At-RALF10	Fa-RALF11	2.855	n.a.	#VALUE!	At-RALF11	Md-RALF12	0.6501	0.5955	0.916013	At-RALF11	Pa-RALF2	n.a.	0.4491	#VALUE!	At-RALF13	Pm-RALF8	n.a.	1.3149	#VALUE!	At-RALF12	Pp-RALF10	n.a.	0.294	#VALUE!	At-RALF13	Pc-RALF3	0.6215	1.1161	1.79582	At-RALF17	At-RALF36	2.3296	0.6492	0.278674	Fv-RALF4	Fv-RALF8	0.6018	1.7603	2.92506	Fa-RALF10	Fa-RALF14	1.952	0.7967	0.408145
At-RALF12	Fv-RALF2	n.a.	0.5133	#VALUE!	At-RALF10	Fa-RALF12	1.2597	0.2458	0.195126	At-RALF11	Md-RALF13	0.3206	0.5955	1.85745	At-RALF11	Pa-RALF3	1.4829	0.7059	0.476027	At-RALF13	Pm-RALF9	n.a.	1.3273	#VALUE!	At-RALF12	Pp-RALF11	1.7787	0.9887	0.555855	At-RALF13	Pc-RALF4	0.62	1.0953	1.76661	At-RALF8	At-RALF9	1.6479	0.4652	0.282299	Fv-RALF4	Fv-RALF9	n.a.	3.6449	#VALUE!	Fa-RALF10	Fa-RALF15	1.6479	0.1203	0.073002
At-RALF12	Fv-RALF3	n.a.	0.4575	#VALUE!	At-RALF10	Fa-RALF13	n.a.	0.2924	#VALUE!	At-RALF11	Md-RALF14	1.9685	0.8037	0.40828	At-RALF11	Pa-RALF4	1.6885	1.2508	0.740776	At-RALF14	Pm-RALF1	1.173	1.4303	1.21935	At-RALF12	Pp-RALF12	n.a.	0.6355	#VALUE!	At-RALF13	Pc-RALF5	1.6479	1.6479	1	At-RALF27	At-RALF33	1.3956	0.3949	0.282961	Fv-RALF5	Fv-RALF10	0.9178	0.1846	0.201133	Fa-RALF10	Fa-RALF16	0.7662	0.0586	0.0764813
At-RALF12	Fv-RALF4	n.a.	2.7082	#VALUE!	At-RALF10	Fa-RALF14	n.a.	0.8374	#VALUE!	At-RALF11	Md-RALF15	n.a.	0.3555	#VALUE!	At-RALF11	Pa-RALF5	1.1923	n.a.	#VALUE!	At-RALF14	Pm-RALF2	1.4894	1.0443	0.701155	At-RALF12	Pp-RALF13	0.6655	0.3831	0.575657	At-RALF13	Pc-RALF6	n.a.	1.1148	#VALUE!	At-RALF2	At-RALF14	2.2083	0.6261	0.283521	Fv-RALF5	Fv-RALF11	0.824	0.1203	0.145995	Fa-RALF10	Fa-RALF17	n.a.	0.8817	#VALUE!
At-RALF12	Fv-RALF5	0.6655	0.3831	0.575657	At-RALF10	Fa-RALF15	n.a.	0.37	#VALUE!	At-RALF11	Md-RALF16	2.6224	0.5266	0.200808	At-RALF11	Pa-RALF6	1.3753	n.a.	#VALUE!	At-RALF14	Pm-RALF3	1.0603	0.4991	0.470716	At-RALF12	Pp-RALF14	n.a.	0.943	#VALUE!	At-RALF13	Pc-RALF7	n.a.	1.2296	#VALUE!	At-RALF2	At-RALF16	2.2083	0.6261	0.283521	Fv-RALF5	Fv-RALF12	0.6772	n.a.	#VALUE!	Fa-RALF10	Fa-RALF18	0	0	#DIV/0!
At-RALF12	Fv-RALF6	n.a.	0.7221	#VALUE!	At-RALF10	Fa-RALF16	n.a.	0.2924	#VALUE!	At-RALF11	Md-RALF17	2.6224	0.5266	0.200808	At-RALF11	Pa-RALF7	1.9685	2.2434	1.13965	At-RALF14	Pm-RALF4	1.4322	1.7363	1.21233	At-RALF12	Pp-RALF2	n.a.	1.2071	#VALUE!	At-RALF13	Pc-RALF8	1.301	1.7984	1.38232	At-RALF21	At-RALF31	2.2011	0.6477	0.294262	Fv-RALF5	Fv-RALF13	n.a.	2.3114	#VALUE!	Fa-RALF10	Fa-RALF19	1.952	0.7967	0.408145
At-RALF12	Fv-RALF7	n.a.	0.2831	#VALUE!	At-RALF10	Fa-RALF17	n.a.	0.6905	#VALUE!	At-RALF11	Md-RALF18	2.6224	0.5266	0.200808	At-RALF11	Pa-RALF8	1.0844	n.a.	#VALUE!	At-RALF14	Pm-RALF5	n.a.	0.6943	#VALUE!	At-RALF12	Pp-RALF3	1.5011	0.8381	0.558324	At-RALF13	Pc-RALF9	n.a.	0.7662	#VALUE!	At-RALF9	At-RALF16	2.6224	0.7845	0.299153	Fv-RALF5	Fv-RALF6	n.a.	0.6735	#VALUE!	Fa-RALF10	Fa-RALF20	n.a.	0.6735	#VALUE!
At-RALF12	Fv-RALF8	n.a.	0.2421	#VALUE!	At-RALF10	Fa-RALF18	n.a.	0.2497	#VALUE!	At-RALF11	Md-RALF19	0.3206	0.5955	1.85745	At-RALF11	Pa-RALF9	n.a.	1.1936	#VALUE!	At-RALF14	Pm-RALF6	n.a.	1.4778	#VALUE!	At-RALF12	Pp-RALF4	n.a.	1.2071	#VALUE!	At-RALF14	Pc-RALF1	1.3844	0.0589	0.0425455	At-RALF12	At-RALF20	1.5596	0.4681	0.300141	Fv-RALF5	Fv-RALF7	0.7557	0.6956	0.920471	Fa-RALF10	Fa-RALF21	0.7557	0.6956	0.920471
At-RALF12	Fv-RALF9	1.166	0.3024	0.259348	At-RALF10	Fa-RALF19	n.a.	0.8374	#VALUE!	At-RALF11	Md-RALF2	n.a.	0.3555	#VALUE!	At-RALF12	Pa-RALF1	0.6655	0.3831	0.575657	At-RALF14	Pm-RALF7	1.5729	0.824	0.523873	At-RALF12	Pp-RALF5	2.1249	0.339	0.159537	At-RALF14	Pc-RALF10	2.2083	0.7694	0.348413	At-RALF20	At-RALF30	1.8761	0.5641	0.300677	Fv-RALF5	Fv-RALF8	n.a.	0.4099	#VALUE!	Fa-RALF10	Fa-RALF22	1.6479	2.4719	1.50003
At-RALF13	Fv-RALF1	1.6479	0.8442	0.512288	At-RALF10	Fa-RALF2	n.a.	0.2072	#VALUE!	At-RALF11	Md-RALF20	n.a.	0.471	#VALUE!	At-RALF12	Pa-RALF10	2.1249	0.339	0.159537	At-RALF14	Pm-RALF8	2.4719	1.4974	0.605769	At-RALF12	Pp-RALF6	0.477	0.339	0.710692	At-RALF14	Pc-RALF2	n.a.	0.8311	#VALUE!	At-RALF3	At-RALF29	1.9057	0.579	0.303825	Fv-RALF5	Fv-RALF9	0.7662	0.0586	0.0764813	Fa-RALF10	Fa-RALF23	0.824	2.4719	2.99988
At-RALF13	Fv-RALF10	n.a.	0.7201	#VALUE!	At-RALF10	Fa-RALF20	n.a.	0.5678	#VALUE!	At-RALF11	Md-RALF3	0.6501	0.7277	1.11937	At-RALF12	Pa-RALF11	n.a.	0.5408	#VALUE!	At-RALF14	Pm-RALF9	2.2083	0.7694	0.348413	At-RALF12	Pp-RALF7	0.6987	0.474	0.678403	At-RALF14	Pc-RALF3	n.a.	0.3897	#VALUE!	At-RALF28	At-RALF33	1.9237	0.5863	0.304777	Fv-RALF6	Fv-RALF10	n.a.	0.7221	#VALUE!	Fa-RALF10	Fa-RALF24	n.a.	0.8523	#VALUE!
At-RALF13	Fv-RALF11	n.a.	0.9011	#VALUE!	At-RALF10	Fa-RALF21	n.a.	0.7339	#VALUE!	At-RALF11	Md-RALF4	n.a.	0.5996	#VALUE!	At-RALF12	Pa-RALF12	1.0947	0.5087	0.464694	At-RALF15	Pm-RALF1	n.a.	1.3128	#VALUE!	At-RALF12	Pp-RALF8	n.a.	0.339	#VALUE!	At-RALF14	Pc-RALF4	n.a.	0.4212	#VALUE!	At-RALF16	At-RALF25	2.894	0.9074	0.313545	Fv-RALF6	Fv-RALF11	n.a.	0.9123	#VALUE!	Fa-RALF10	Fa-RALF25	0	0	#DIV/0!
At-RALF13	Fv-RALF12	1.2071	n.a.	#VALUE!	At-RALF10	Fa-RALF22	3.3994	n.a.	#VALUE!	At-RALF11	Md-RALF5	0.8922	0.8037	0.900807	At-RALF12	Pa-RALF13	n.a.	0.2816	#VALUE!	At-RALF15	Pm-RALF2	1.1897	1.8226	1.53198	At-RALF12	Pp-RALF9	n.a.	0.2816	#VALUE!	At-RALF14	Pc-RALF5	n.a.	1.4181	#VALUE!	At-RALF13	At-RALF33	1.0998	0.35	0.31824	Fv-RALF6	Fv-RALF12	n.a.	n.a.	#VALUE!	Fa-RALF10	Fa-RALF26	0.5482	2.0888	3.81029
At-RALF13	Fv-RALF13	0.7998	2.2703	2.83858	At-RALF10	Fa-RALF23	3.3994	n.a.	#VALUE!	At-RALF11	Md-RALF6	n.a.	0.9621	#VALUE!	At-RALF12	Pa-RALF14	n.a.	0.9123	#VALUE!	At-RALF15	Pm-RALF3	1.6479	1.2769	0.774865	At-RALF14	Pp-RALF1	n.a.	1.114	#VALUE!	At-RALF14	Pc-RALF6	n.a.	0.7496	#VALUE!	At-RALF9	At-RALF20	2.5255	0.811	0.321125	Fv-RALF6	Fv-RALF13	0.4073	1.676	4.1149	Fa-RALF10	Fa-RALF27	0.7557	0.6956	0.920471
At-RALF13	Fv-RALF2	n.a.	1.0408	#VALUE!	At-RALF10	Fa-RALF24	n.a.	0.9232	#VALUE!	At-RALF11	Md-RALF7	0.6501	0.5955	0.916013	At-RALF12	Pa-RALF15	n.a.	0.8656	#VALUE!	At-RALF15	Pm-RALF4	0.5577	n.a.	#VALUE!	At-RALF14	Pp-RALF10	n.a.	0.7073	#VALUE!	At-RALF14	Pc-RALF7	1.5729	0.824	0.523873	At-RALF13	At-RALF22	1.7515	0.5678	0.324179	Fv-RALF6	Fv-RALF7	n.a.	0.9313	#VALUE!	Fa-RALF10	Fa-RALF28	n.a.	0.824	#VALUE!
At-RALF13	Fv-RALF3	n.a.	0.9396	#VALUE!	At-RALF10	Fa-RALF25	n.a.	0.2497	#VALUE!	At-RALF11	Md-RALF8	n.a.	0.471	#VALUE!	At-RALF12	Pa-RALF16	n.a.	0.943	#VALUE!	At-RALF15	Pm-RALF5	1.2071	n.a.	#VALUE!	At-RALF14	Pp-RALF11	1.2831	0.6964	0.542748	At-RALF14	Pc-RALF8	n.a.	0.4152	#VALUE!	At-RALF17	At-RALF34	1.468	0.4868	0.331608	Fv-RALF6	Fv-RALF8	n.a.	0.9074	#VALUE!	Fa-RALF10	Fa-RALF29	0.824	0	0
At-RALF13	Fv-RALF4	0.375	0.8306	2.21493	At-RALF10	Fa-RALF26	1.4757	n.a.	#VALUE!	At-RALF11	Md-RALF9	n.a.	0.2957	#VALUE!	At-RALF12	Pa-RALF17	n.a.	0.294	#VALUE!	At-RALF15	Pm-RALF6	2.0578	n.a.	#VALUE!	At-RALF14	Pp-RALF12	2.4719	1.4974	0.605769	At-RALF14	Pc-RALF9	0.7489	0.0589	0.0786487	At-RALF7	At-RALF10	0.8498	0.2831	0.333137	Fv-RALF6	Fv-RALF9	2.4142	0.7631	0.316088	Fa-RALF10	Fa-RALF30	n.a.	0.9367	#VALUE!
At-RALF13	Fv-RALF5	n.a.	1.2296	#VALUE!	At-RALF10	Fa-RALF27	n.a.	0.7339	#VALUE!	At-RALF12	Md-RALF1	n.a.	0.5128	#VALUE!	At-RALF12	Pa-RALF2	n.a.	0.339	#VALUE!	At-RALF15	Pm-RALF7	n.a.	n.a.	#VALUE!	At-RALF14	Pp-RALF13	n.a.	0.7694	#VALUE!	At-RALF15	Pc-RALF1	1.9237	0.9972	0.518376	At-RALF5	At-RALF17	1.9685	0.6587	0.33462	Fv-RALF7	Fv-RALF10	n.a.	0.4075	#VALUE!	Fa-RALF10	Fa-RALF31	0.339	0.294	0.867257
At-RALF13	Fv-RALF6	1.6479	1.6479	1	At-RALF10	Fa-RALF28	n.a.	0.6355	#VALUE!	At-RALF12	Md-RALF10	n.a.	0.3277	#VALUE!	At-RALF12	Pa-RALF3	n.a.	0.6355	#VALUE!	At-RALF15	Pm-RALF8	1.2406	n.a.	#VALUE!	At-RALF14	Pp-RALF14	n.a.	0.4582	#VALUE!	At-RALF15	Pc-RALF10	1.9237	n.a.	#VALUE!	At-RALF22	At-RALF34	1.4153	0.474	0.334911	Fv-RALF7	Fv-RALF11	n.a.	0.5165	#VALUE!	Fa-RALF10	Fa-RALF32	0.824	0	0
At-RALF13	Fv-RALF7	n.a.	0.1722	#VALUE!	At-RALF10	Fa-RALF29	n.a.	0.2136	#VALUE!	At-RALF12	Md-RALF11	n.a.	0.3409	#VALUE!	At-RALF12	Pa-RALF4	n.a.	0.8902	#VALUE!	At-RALF15	Pm-RALF9	n.a.	n.a.	#VALUE!	At-RALF14	Pp-RALF2	n.a.	1.114	#VALUE!	At-RALF15	Pc-RALF2	0.3632	n.a.	#VALUE!	At-RALF7	At-RALF28	2.031	0.6807	0.335155	Fv-RALF7	Fv-RALF12	1.2071	n.a.	#VALUE!	Fa-RALF10	Fa-RALF33	1.952	0.7967	0.408145
At-RALF13	Fv-RALF8	0.3418	0.6804	1.99064	At-RALF10	Fa-RALF3	n.a.	0.8042	#VALUE!	At-RALF12	Md-RALF12	0.6655	0.3831	0.575657	At-RALF12	Pa-RALF5	n.a.	n.a.	#VALUE!	At-RALF16	Pm-RALF1	n.a.	1.1097	#VALUE!	At-RALF14	Pp-RALF3	n.a.	0.9335	#VALUE!	At-RALF15	Pc-RALF3	2.0108	1.5561	0.773871	At-RALF8	At-RALF29	2.031	0.6807	0.335155	Fv-RALF7	Fv-RALF13	n.a.	1.0106	#VALUE!	Fa-RALF10	Fa-RALF34	n.a.	1.6479	#VALUE!
At-RALF13	Fv-RALF9	n.a.	1.0983	#VALUE!	At-RALF10	Fa-RALF30	n.a.	0.8042	#VALUE!	At-RALF12	Md-RALF13	0.6655	0.3831	0.575657	At-RALF12	Pa-RALF6	2.4719	n.a.	#VALUE!	At-RALF16	Pm-RALF2	1.4894	1.304	0.87552	At-RALF14	Pp-RALF4	n.a.	1.114	#VALUE!	At-RALF15	Pc-RALF4	2.6224	1.5011	0.572415	At-RALF19	At-RALF25	2.3296	0.7908	0.339457	Fv-RALF7	Fv-RALF8	1.1504	0.4333	0.376652	Fa-RALF10	Fa-RALF35	0.824	0	0
At-RALF14	Fv-RALF1	0.7489	0.0589	0.0786487	At-RALF10	Fa-RALF31	n.a.	0.2072	#VALUE!	At-RALF12	Md-RALF14	n.a.	0.48	#VALUE!	At-RALF12	Pa-RALF7	n.a.	1.2071	#VALUE!	At-RALF16	Pm-RALF3	n.a.	0.6837	#VALUE!	At-RALF14	Pp-RALF5	n.a.	0.6943	#VALUE!	At-RALF15	Pc-RALF5	0.5084	2.0243	3.98171	At-RALF17	At-RALF21	1.3684	0.4874	0.356182	Fv-RALF7	Fv-RALF9	0.5587	0.6236	1.11616	Fa-RALF10	Fa-RALF36	n.a.	0.4099	#VALUE!
At-RALF14	Fv-RALF10	n.a.	0.4926	#VALUE!	At-RALF10	Fa-RALF32	n.a.	0.2136	#VALUE!	At-RALF12	Md-RALF15	n.a.	0.2973	#VALUE!	At-RALF12	Pa-RALF8	2.0727	n.a.	#VALUE!	At-RALF16	Pm-RALF4	1.1281	0.9123	0.808705	At-RALF14	Pp-RALF6	3.0323	0.7435	0.245193	At-RALF15	Pc-RALF6	0.7382	n.a.	#VALUE!	At-RALF2	At-RALF8	1.0929	0.3948	0.361241	Fv-RALF8	Fv-RALF10	n.a.	0.3439	#VALUE!	Fa-RALF10	Fa-RALF37	0.8922	0.1856	0.208025
At-RALF14	Fv-RALF11	1.5729	0.5438	0.345731	At-RALF10	Fa-RALF33	n.a.	0.8374	#VALUE!	At-RALF12	Md-RALF16	n.a.	0.471	#VALUE!	At-RALF12	Pa-RALF9	2.6224	1.1805	0.45016	At-RALF16	Pm-RALF5	0.5604	0.5058	0.90257	At-RALF14	Pp-RALF7	2.7082	0.4991	0.184292	At-RALF15	Pc-RALF7	n.a.	n.a.	#VALUE!	At-RALF27	At-RALF30	1.5596	0.5754	0.368941	Fv-RALF8	Fv-RALF11	n.a.	0.3658	#VALUE!	Fa-RALF10	Fa-RALF38	0.7662	0.0586	0.0764813
At-RALF14	Fv-RALF12	n.a.	n.a.	#VALUE!	At-RALF10	Fa-RALF34	1.7515	n.a.	#VALUE!	At-RALF12	Md-RALF17	n.a.	0.471	#VALUE!	At-RALF13	Pa-RALF1	n.a.	1.2296	#VALUE!	At-RALF16	Pm-RALF6	1.4894	2.6224	1.76071	At-RALF14	Pp-RALF8	n.a.	0.0589	#VALUE!	At-RALF15	Pc-RALF8	2.6665	n.a.	#VALUE!	At-RALF31	At-RALF32	1.5596	0.5754	0.368941	Fv-RALF8	Fv-RALF12	n.a.	1.7471	#VALUE!	Fa-RALF10	Fa-RALF39	0.824	0	0
At-RALF14	Fv-RALF13	n.a.	1.3797	#VALUE!	At-RALF10	Fa-RALF35	n.a.	0.2136	#VALUE!	At-RALF12	Md-RALF18	n.a.	0.471	#VALUE!	At-RALF13	Pa-RALF10	n.a.	1.1852	#VALUE!	At-RALF16	Pm-RALF7	2.2083	0.5058	0.229045	At-RALF14	Pp-RALF9	0.4975	0.7845	1.57688	At-RALF15	Pc-RALF9	1.9237	0.9972	0.518376	At-RALF14	At-RALF18	2.1249	0.7972	0.375171	Fv-RALF8	Fv-RALF13	n.a.	1.7603	#VALUE!	Fa-RALF10	Fa-RALF40	0.339	0.294	0.867257
At-RALF14	Fv-RALF2	1.0763	1.4549	1.35176	At-RALF10	Fa-RALF36	1.7787	0.4016	0.225783	At-RALF12	Md-RALF19	0.6655	0.3831	0.575657	At-RALF13	Pa-RALF11	2.1563	1.2116	0.561888	At-RALF16	Pm-RALF8	1.1281	0.6082	0.539137	At-RALF15	Pp-RALF1	0.2119	2.0243	9.55309	At-RALF16	Pc-RALF1	n.a.	0.8528	#VALUE!	At-RALF7	At-RALF27	2.1249	0.7972	0.375171	Fv-RALF8	Fv-RALF9	n.a.	0.4329	#VALUE!	Fa-RALF10	Fa-RALF41	n.a.	0.9367	#VALUE!
At-RALF14	Fv-RALF3	n.a.	0.4552	#VALUE!	At-RALF10	Fa-RALF37	1.2597	0.2458	0.195126	At-RALF12	Md-RALF2	n.a.	0.2973	#VALUE!	At-RALF13	Pa-RALF12	0.9582	0.9614	1.00334	At-RALF16	Pm-RALF9	1.0013	0.5058	0.505143	At-RALF15	Pp-RALF10	3.9313	0.7787	0.198077	At-RALF16	Pc-RALF10	2.2083	0.5058	0.229045	At-RALF26	At-RALF32	1.4894	0.5716	0.383779	Fv-RALF9	Fv-RALF10	n.a.	0.0574	#VALUE!	Fa-RALF11	Fa-RALF12	n.a.	1.7652	#VALUE!
At-RALF14	Fv-RALF4	n.a.	n.a.	#VALUE!	At-RALF10	Fa-RALF38	n.a.	0.2924	#VALUE!	At-RALF12	Md-RALF20	n.a.	0.2524	#VALUE!	At-RALF13	Pa-RALF13	n.a.	0.6284	#VALUE!	At-RALF17	Pm-RALF1	n.a.	2.0452	#VALUE!	At-RALF15	Pp-RALF11	0.9123	n.a.	#VALUE!	At-RALF16	Pc-RALF2	0.9745	0.6307	0.647204	At-RALF19	At-RALF28	1.5461	0.5978	0.38665	Fv-RALF9	Fv-RALF11	1.4397	0	0	Fa-RALF11	Fa-RALF13	n.a.	1.9969	#VALUE!
At-RALF14	Fv-RALF5	1.5729	0.824	0.523873	At-RALF10	Fa-RALF39	n.a.	0.2136	#VALUE!	At-RALF12	Md-RALF3	0.6655	0.48	0.721262	At-RALF13	Pa-RALF14	2.3296	1.1936	0.512363	At-RALF17	Pm-RALF2	1.4594	0.4944	0.338769	At-RALF15	Pp-RALF12	1.2406	n.a.	#VALUE!	At-RALF16	Pc-RALF3	n.a.	0.7405	#VALUE!	At-RALF29	At-RALF33	1.3438	0.5199	0.386888	Fv-RALF9	Fv-RALF12	1.1329	n.a.	#VALUE!	Fa-RALF11	Fa-RALF14	n.a.	1.5948	#VALUE!
At-RALF14	Fv-RALF6	n.a.	0.8828	#VALUE!	At-RALF10	Fa-RALF4	1.7515	n.a.	#VALUE!	At-RALF12	Md-RALF4	n.a.	0.3409	#VALUE!	At-RALF13	Pa-RALF15	n.a.	1.1198	#VALUE!	At-RALF17	Pm-RALF3	2.5755	0.7979	0.309804	At-RALF15	Pp-RALF13	n.a.	n.a.	#VALUE!	At-RALF16	Pc-RALF4	n.a.	0.8604	#VALUE!	At-RALF16	At-RALF26	2.894	1.1299	0.390428	Fv-RALF9	Fv-RALF13	n.a.	1.8742	#VALUE!	Fa-RALF11	Fa-RALF15	n.a.	1.5948	#VALUE!
At-RALF14	Fv-RALF7	0.148	0.6821	4.60878	At-RALF10	Fa-RALF40	n.a.	0.2072	#VALUE!	At-RALF12	Md-RALF5	n.a.	0.48	#VALUE!	At-RALF13	Pa-RALF16	n.a.	2.0243	#VALUE!	At-RALF17	Pm-RALF4	n.a.	1.3308	#VALUE!	At-RALF15	Pp-RALF14	n.a.	n.a.	#VALUE!	At-RALF16	Pc-RALF5	2.2083	0.9467	0.428701	At-RALF3	At-RALF11	1.4829	0.5793	0.390653	Fv-RALF10	Fv-RALF11	0.477	0.0566	0.118658	Fa-RALF11	Fa-RALF16	n.a.	1.8742	#VALUE!
At-RALF14	Fv-RALF8	1.0397	0.6355	0.611234	At-RALF10	Fa-RALF41	n.a.	0.8042	#VALUE!	At-RALF12	Md-RALF6	n.a.	0.7509	#VALUE!	At-RALF13	Pa-RALF17	1.8761	0.3679	0.196098	At-RALF17	Pm-RALF5	2.3835	0.9715	0.407594	At-RALF15	Pp-RALF2	0.2119	2.0243	9.55309	At-RALF16	Pc-RALF6	0.9745	0.5093	0.522627	At-RALF19	At-RALF30	0.9074	0.3597	0.396407	Fv-RALF10	Fv-RALF12	1.692	n.a.	#VALUE!	Fa-RALF11	Fa-RALF17	0.3831	2.6945	7.03341
At-RALF14	Fv-RALF9	0.9255	0.5163	0.557861	At-RALF10	Fa-RALF5	n.a.	0.2136	#VALUE!	At-RALF12	Md-RALF7	0.6655	0.3831	0.575657	At-RALF13	Pa-RALF2	n.a.	0.8442	#VALUE!	At-RALF17	Pm-RALF6	n.a.	1.8383	#VALUE!	At-RALF15	Pp-RALF3	n.a.	1.5095	#VALUE!	At-RALF16	Pc-RALF7	2.2083	0.5058	0.229045	At-RALF16	At-RALF27	1.9372	0.7895	0.407547	Fv-RALF10	Fv-RALF13	n.a.	1.7337	#VALUE!	Fa-RALF11	Fa-RALF18	n.a.	2.3114	#VALUE!
At-RALF15	Fv-RALF1	n.a.	1.1065	#VALUE!	At-RALF10	Fa-RALF6	n.a.	0.2924	#VALUE!	At-RALF12	Md-RALF8	n.a.	0.2524	#VALUE!	At-RALF13	Pa-RALF3	n.a.	1.3149	#VALUE!	At-RALF17	Pm-RALF7	1.8637	1.0048	0.539143	At-RALF15	Pp-RALF4	0.2119	2.0243	9.55309	At-RALF16	Pc-RALF8	0.8817	0.6501	0.737326	At-RALF8	At-RALF12	1.9685	0.8037	0.40828						Fa-RALF11	Fa-RALF19	n.a.	1.5948	#VALUE!
At-RALF15	Fv-RALF10	n.a.	1.6348	#VALUE!	At-RALF10	Fa-RALF7	n.a.	0.5678	#VALUE!	At-RALF12	Md-RALF9	n.a.	0.3351	#VALUE!	At-RALF13	Pa-RALF4	n.a.	2.0591	#VALUE!	At-RALF17	Pm-RALF8	1.3956	1.3308	0.953568	At-RALF15	Pp-RALF5	1.2071	n.a.	#VALUE!	At-RALF16	Pc-RALF9	n.a.	0.8528	#VALUE!	At-RALF11	At-RALF20	1.0059	0.4222	0.419724						Fa-RALF11	Fa-RALF20	0.4073	1.676	4.1149
At-RALF15	Fv-RALF11	n.a.	2.4652	#VALUE!	At-RALF10	Fa-RALF8	n.a.	0.5678	#VALUE!	At-RALF13	Md-RALF1	0.5955	1.4525	2.43913	At-RALF13	Pa-RALF5	n.a.	n.a.	#VALUE!	At-RALF17	Pm-RALF9	n.a.	1.0763	#VALUE!	At-RALF15	Pp-RALF6	n.a.	n.a.	#VALUE!	At-RALF17	Pc-RALF1	n.a.	0.6355	#VALUE!	At-RALF17	At-RALF27	1.6479	0.6956	0.422113						Fa-RALF11	Fa-RALF21	n.a.	1.0106	#VALUE!
At-RALF15	Fv-RALF12	1.3551	n.a.	#VALUE!	At-RALF10	Fa-RALF9	1.6479	n.a.	#VALUE!	At-RALF13	Md-RALF10	0.5068	0.5231	1.03216	At-RALF13	Pa-RALF6	0.611	n.a.	#VALUE!	At-RALF18	Pm-RALF1	n.a.	2.0452	#VALUE!	At-RALF15	Pp-RALF7	n.a.	1.4397	#VALUE!	At-RALF17	Pc-RALF10	n.a.	1.0763	#VALUE!	At-RALF25	At-RALF31	1.8842	0.7964	0.422673						Fa-RALF11	Fa-RALF22	n.a.	0.8378	#VALUE!
At-RALF15	Fv-RALF13	0	1.9372	#DIV/0!	At-RALF11	Fa-RALF1	0.3206	0.5955	1.85745	At-RALF13	Md-RALF11	1.1765	1.1148	0.947556	At-RALF13	Pa-RALF7	0.7557	1.6479	2.18063	At-RALF18	Pm-RALF2	0.2524	0.4944	1.9588	At-RALF15	Pp-RALF8	n.a.	0.9019	#VALUE!	At-RALF17	Pc-RALF2	n.a.	0.9169	#VALUE!	At-RALF27	At-RALF32	1.1765	0.5022	0.426859						Fa-RALF11	Fa-RALF23	n.a.	0.8378	#VALUE!
At-RALF15	Fv-RALF2	n.a.	3.1008	#VALUE!	At-RALF11	Fa-RALF10	0.6501	0.5955	0.916013	At-RALF13	Md-RALF12	n.a.	1.2296	#VALUE!	At-RALF13	Pa-RALF8	1.333	n.a.	#VALUE!	At-RALF18	Pm-RALF3	n.a.	0.7979	#VALUE!	At-RALF15	Pp-RALF9	0.9106	1.1901	1.30694	At-RALF17	Pc-RALF3	0.6082	0.9123	1.5	At-RALF21	At-RALF30	2.2834	0.9789	0.428703						Fa-RALF11	Fa-RALF24	n.a.	1.5948	#VALUE!
At-RALF15	Fv-RALF3	n.a.	3.5321	#VALUE!	At-RALF11	Fa-RALF11	0.9452	n.a.	#VALUE!	At-RALF13	Md-RALF13	n.a.	1.3273	#VALUE!	At-RALF13	Pa-RALF9	n.a.	1.1198	#VALUE!	At-RALF18	Pm-RALF4	n.a.	1.3308	#VALUE!	At-RALF16	Pp-RALF1	0.5604	0.9467	1.68933	At-RALF17	Pc-RALF4	0.6053	0.9019	1.49	At-RALF2	At-RALF24	2.1773	0.9402	0.431819						Fa-RALF11	Fa-RALF25	n.a.	2.3114	#VALUE!
At-RALF15	Fv-RALF4	0.5319	0.9313	1.75089	At-RALF11	Fa-RALF12	0.9745	0.3351	0.343869	At-RALF13	Md-RALF14	n.a.	1.2296	#VALUE!	At-RALF14	Pa-RALF1	1.5729	0.824	0.523873	At-RALF18	Pm-RALF5	2.3835	0.9715	0.407594	At-RALF16	Pp-RALF10	n.a.	0.8381	#VALUE!	At-RALF17	Pc-RALF5	n.a.	0.7007	#VALUE!	At-RALF24	At-RALF28	1.8426	0.8103	0.439759						Fa-RALF11	Fa-RALF26	1.8426	0.993	0.538912
At-RALF15	Fv-RALF5	n.a.	n.a.	#VALUE!	At-RALF11	Fa-RALF13	n.a.	0.4926	#VALUE!	At-RALF13	Md-RALF15	n.a.	0.7662	#VALUE!	At-RALF14	Pa-RALF10	n.a.	0.6943	#VALUE!	At-RALF18	Pm-RALF6	n.a.	1.9456	#VALUE!	At-RALF16	Pp-RALF11	1.2831	0.8615	0.671421	At-RALF17	Pc-RALF6	n.a.	0.9169	#VALUE!	At-RALF26	At-RALF34	1.8426	0.8103	0.439759						Fa-RALF11	Fa-RALF27	n.a.	1.0106	#VALUE!
At-RALF15	Fv-RALF6	0.8474	2.257	2.66344	At-RALF11	Fa-RALF14	n.a.	0.3409	#VALUE!	At-RALF13	Md-RALF16	0.9313	1.1897	1.27746	At-RALF14	Pa-RALF11	n.a.	0.7301	#VALUE!	At-RALF18	Pm-RALF7	0.824	1.0048	1.21942	At-RALF16	Pp-RALF12	1.1281	0.6082	0.539137	At-RALF17	Pc-RALF7	1.8637	1.0048	0.539143	At-RALF21	At-RALF22	1.5277	0.6924	0.45323						Fa-RALF11	Fa-RALF28	0.7739	n.a.	#VALUE!
At-RALF15	Fv-RALF7	n.a.	0.5199	#VALUE!	At-RALF11	Fa-RALF15	n.a.	0.4327	#VALUE!	At-RALF13	Md-RALF17	0.9313	1.1897	1.27746	At-RALF14	Pa-RALF12	1.0603	0.4991	0.470716	At-RALF18	Pm-RALF8	0.6467	1.3308	2.05783	At-RALF16	Pp-RALF13	1.0013	0.5058	0.505143	At-RALF17	Pc-RALF8	1.2519	1.3753	1.09857	At-RALF17	At-RALF29	0.9876	0.4485	0.454131						Fa-RALF11	Fa-RALF29	0.4582	2.3114	5.04452
At-RALF15	Fv-RALF8	0.6482	1.6608	2.56217	At-RALF11	Fa-RALF16	n.a.	0.4926	#VALUE!	At-RALF13	Md-RALF18	0.9313	1.1897	1.27746	At-RALF14	Pa-RALF13	0.4975	0.7845	1.57688	At-RALF18	Pm-RALF9	1.3438	1.0763	0.800938	At-RALF16	Pp-RALF14	0.9492	0.7823	0.824168	At-RALF17	Pc-RALF9	n.a.	0.6355	#VALUE!	At-RALF18	At-RALF29	0.9876	0.4485	0.454131						Fa-RALF11	Fa-RALF30	1.3986	1.3267	0.948591
At-RALF15	Fv-RALF9	n.a.	n.a.	#VALUE!	At-RALF11	Fa-RALF17	n.a.	0.7277	#VALUE!	At-RALF13	Md-RALF19	n.a.	1.3273	#VALUE!	At-RALF14	Pa-RALF14	n.a.	1.2882	#VALUE!	At-RALF19	Pm-RALF1	n.a.	2.0452	#VALUE!	At-RALF16	Pp-RALF2	0.5604	0.9467	1.68933	At-RALF18	Pc-RALF1	n.a.	0.6355	#VALUE!	At-RALF2	At-RALF31	2.0973	0.9683	0.461689						Fa-RALF11	Fa-RALF31	n.a.	n.a.	#VALUE!
At-RALF16	Fv-RALF1	n.a.	0.8528	#VALUE!	At-RALF11	Fa-RALF18	0.6501	0.5955	0.916013	At-RALF13	Md-RALF2	n.a.	0.7662	#VALUE!	At-RALF14	Pa-RALF15	n.a.	1.1978	#VALUE!	At-RALF19	Pm-RALF2	0.6355	0.4944	0.77797	At-RALF16	Pp-RALF3	0.6603	0.4705	0.712555	At-RALF18	Pc-RALF10	1.3438	1.0763	0.800938	At-RALF1	At-RALF7	0.6355	0.3007	0.473171						Fa-RALF11	Fa-RALF32	1.3656	2.883	2.11116
At-RALF16	Fv-RALF10	0.824	0.6735	0.817354	At-RALF11	Fa-RALF19	n.a.	0.3409	#VALUE!	At-RALF13	Md-RALF20	n.a.	0.7201	#VALUE!	At-RALF14	Pa-RALF16	n.a.	0.4582	#VALUE!	At-RALF19	Pm-RALF3	2.5755	0.7979	0.309804	At-RALF16	Pp-RALF4	0.5604	0.9467	1.68933	At-RALF18	Pc-RALF2	1.1338	0.9169	0.808696	At-RALF12	At-RALF18	0.9313	0.4408	0.473317						Fa-RALF11	Fa-RALF33	n.a.	1.5948	#VALUE!
At-RALF16	Fv-RALF11	2.2083	0.7694	0.348413	At-RALF11	Fa-RALF2	0.7557	0.5716	0.756385	At-RALF13	Md-RALF3	n.a.	1.0298	#VALUE!	At-RALF14	Pa-RALF17	n.a.	0.7073	#VALUE!	At-RALF19	Pm-RALF4	n.a.	1.3308	#VALUE!	At-RALF16	Pp-RALF5	0.5604	0.5058	0.90257	At-RALF18	Pc-RALF3	n.a.	0.9123	#VALUE!	At-RALF13	At-RALF32	0.9396	0.446	0.47467						Fa-RALF11	Fa-RALF34	0	0.1191	#DIV/0!
At-RALF16	Fv-RALF12	1.3633	1.789	1.31226	At-RALF11	Fa-RALF20	n.a.	0.7277	#VALUE!	At-RALF13	Md-RALF4	n.a.	1.1148	#VALUE!	At-RALF14	Pa-RALF2	n.a.	0.0589	#VALUE!	At-RALF19	Pm-RALF5	n.a.	0.9715	#VALUE!	At-RALF16	Pp-RALF6	2.2083	0.5058	0.229045	At-RALF18	Pc-RALF4	n.a.	0.9019	#VALUE!	At-RALF13	At-RALF27	0.7771	0.37	0.476129						Fa-RALF11	Fa-RALF35	0.4582	2.3114	5.04452
At-RALF16	Fv-RALF13	0.7845	1.0327	1.31638	At-RALF11	Fa-RALF21	n.a.	0.2471	#VALUE!	At-RALF13	Md-RALF5	n.a.	1.2296	#VALUE!	At-RALF14	Pa-RALF3	2.4719	1.4974	0.605769	At-RALF19	Pm-RALF6	n.a.	1.9456	#VALUE!	At-RALF16	Pp-RALF7	n.a.	0.6837	#VALUE!	At-RALF18	Pc-RALF5	n.a.	0.7007	#VALUE!	At-RALF8	At-RALF33	1.7515	0.8374	0.478104						Fa-RALF11	Fa-RALF36	n.a.	1.7603	#VALUE!
At-RALF16	Fv-RALF2	1.8426	0.5408	0.293498	At-RALF11	Fa-RALF22	n.a.	1.0929	#VALUE!	At-RALF13	Md-RALF6	n.a.	1.5461	#VALUE!	At-RALF14	Pa-RALF4	0.9625	0.6258	0.650182	At-RALF19	Pm-RALF7	1.8637	1.0048	0.539143	At-RALF16	Pp-RALF8	n.a.	0.7694	#VALUE!	At-RALF18	Pc-RALF6	n.a.	0.9169	#VALUE!	At-RALF9	At-RALF33	2.1249	1.0179	0.479034						Fa-RALF11	Fa-RALF37	n.a.	1.7652	#VALUE!
At-RALF16	Fv-RALF3	0.7324	0.6998	0.955489	At-RALF11	Fa-RALF23	n.a.	1.0929	#VALUE!	At-RALF13	Md-RALF7	n.a.	1.2296	#VALUE!	At-RALF14	Pa-RALF5	1.8842	n.a.	#VALUE!	At-RALF19	Pm-RALF8	1.3956	1.3308	0.953568	At-RALF16	Pp-RALF9	1.4153	0.5833	0.412139	At-RALF18	Pc-RALF7	0.824	1.0048	1.21942	At-RALF20	At-RALF34	1.0763	0.5165	0.479885						Fa-RALF11	Fa-RALF38	n.a.	1.6764	#VALUE!
At-RALF16	Fv-RALF4	1.0603	1.4736	1.3898	At-RALF11	Fa-RALF24	n.a.	0.3854	#VALUE!	At-RALF13	Md-RALF8	n.a.	0.7201	#VALUE!	At-RALF14	Pa-RALF6	n.a.	1.6196	#VALUE!	At-RALF19	Pm-RALF9	n.a.	1.0763	#VALUE!	At-RALF17	Pp-RALF1	n.a.	0.7007	#VALUE!	At-RALF18	Pc-RALF8	0.6501	1.3753	2.11552	At-RALF8	At-RALF24	1.2071	0.5799	0.480408						Fa-RALF11	Fa-RALF39	1.3656	2.883	2.11116
At-RALF16	Fv-RALF5	1.0013	0.5058	0.505143	At-RALF11	Fa-RALF25	0.6501	0.5955	0.916013	At-RALF13	Md-RALF9	0.4608	0.7916	1.71788	At-RALF14	Pa-RALF7	n.a.	1.114	#VALUE!	At-RALF2	Pm-RALF1	n.a.	n.a.	#VALUE!	At-RALF17	Pp-RALF10	1.7515	0.2877	0.164259	At-RALF18	Pc-RALF9	n.a.	0.6355	#VALUE!	At-RALF19	At-RALF20	0.2326	0.1134	0.487532						Fa-RALF11	Fa-RALF40	n.a.	n.a.	#VALUE!
At-RALF16	Fv-RALF6	1.3844	0.2695	0.194669	At-RALF11	Fa-RALF26	1.6479	1.6479	1	At-RALF14	Md-RALF1	n.a.	0.5027	#VALUE!	At-RALF14	Pa-RALF8	n.a.	2.5016	#VALUE!	At-RALF2	Pm-RALF2	0.9241	1.1982	1.29661	At-RALF17	Pp-RALF11	1.3986	1.7515	1.25232	At-RALF19	Pc-RALF1	n.a.	0.6355	#VALUE!	At-RALF14	At-RALF28	1.6941	0.8308	0.490408						Fa-RALF11	Fa-RALF41	1.3986	1.3267	0.948591
At-RALF16	Fv-RALF7	n.a.	0.873	#VALUE!	At-RALF11	Fa-RALF27	n.a.	0.2471	#VALUE!	At-RALF14	Md-RALF10	n.a.	0.7581	#VALUE!	At-RALF14	Pa-RALF9	n.a.	1.0905	#VALUE!	At-RALF2	Pm-RALF3	1.3656	0.5795	0.424356	At-RALF17	Pp-RALF12	1.3956	1.3308	0.953568	At-RALF19	Pc-RALF10	n.a.	1.0763	#VALUE!	At-RALF3	At-RALF32	2.4477	1.2027	0.491359						Fa-RALF12	Fa-RALF13	1.6479	0.1203	0.073002
At-RALF16	Fv-RALF8	1.0397	0.9396	0.903722	At-RALF11	Fa-RALF28	n.a.	0.3189	#VALUE!	At-RALF14	Md-RALF11	n.a.	0.7496	#VALUE!	At-RALF15	Pa-RALF1	n.a.	n.a.	#VALUE!	At-RALF2	Pm-RALF4	n.a.	0.9106	#VALUE!	At-RALF17	Pp-RALF13	n.a.	1.0763	#VALUE!	At-RALF19	Pc-RALF2	n.a.	0.9169	#VALUE!	At-RALF8	At-RALF10	0.7557	0.3721	0.492391						Fa-RALF12	Fa-RALF14	n.a.	0.5372	#VALUE!
At-RALF16	Fv-RALF9	n.a.	0.6403	#VALUE!	At-RALF11	Fa-RALF29	1.9685	0.6587	0.33462	At-RALF14	Md-RALF12	1.5729	0.824	0.523873	At-RALF15	Pa-RALF10	1.2071	n.a.	#VALUE!	At-RALF2	Pm-RALF5	1.6479	0.0577	0.0350143	At-RALF17	Pp-RALF14	0.9745	1.5011	1.54038	At-RALF19	Pc-RALF3	1.1281	0.9123	0.808705	At-RALF4	At-RALF11	1.2071	0.5996	0.496728						Fa-RALF12	Fa-RALF15	0.4674	0.0569	0.121737
At-RALF17	Fv-RALF1	0.7356	0.7007	0.952556	At-RALF11	Fa-RALF3	n.a.	0.5996	#VALUE!	At-RALF14	Md-RALF13	2.2083	0.7694	0.348413	At-RALF15	Pa-RALF11	1.452	1.7191	1.18395	At-RALF2	Pm-RALF6	1.2555	3.019	2.40462	At-RALF17	Pp-RALF2	n.a.	0.7007	#VALUE!	At-RALF19	Pc-RALF4	1.2071	0.9019	0.747163	At-RALF8	At-RALF11	1.2071	0.5996	0.496728						Fa-RALF12	Fa-RALF16	1.6479	0.0577	0.0350143
At-RALF17	Fv-RALF10	n.a.	0.5984	#VALUE!	At-RALF11	Fa-RALF30	n.a.	0.5996	#VALUE!	At-RALF14	Md-RALF14	n.a.	1.0935	#VALUE!	At-RALF15	Pa-RALF12	1.6479	1.2769	0.774865	At-RALF2	Pm-RALF7	0.824	0.0577	0.0700243	At-RALF17	Pp-RALF3	n.a.	0.8961	#VALUE!	At-RALF19	Pc-RALF5	n.a.	0.7007	#VALUE!	At-RALF28	At-RALF32	1.4594	0.7271	0.498218						Fa-RALF12	Fa-RALF17	1.9685	0.8037	0.40828
At-RALF17	Fv-RALF11	n.a.	0.7476	#VALUE!	At-RALF11	Fa-RALF31	0.7557	0.5716	0.756385	At-RALF14	Md-RALF15	0.7489	0.0589	0.0786487	At-RALF15	Pa-RALF13	0.9106	1.1901	1.30694	At-RALF2	Pm-RALF8	1.301	0.2973	0.228517	At-RALF17	Pp-RALF4	n.a.	0.7007	#VALUE!	At-RALF19	Pc-RALF6	n.a.	0.9169	#VALUE!	At-RALF5	At-RALF16	1.1709	0.5841	0.498847						Fa-RALF12	Fa-RALF18	0.8922	0.1856	0.208025
At-RALF17	Fv-RALF12	1.4153	n.a.	#VALUE!	At-RALF11	Fa-RALF32	0.3206	0.5955	1.85745	At-RALF14	Md-RALF16	n.a.	0.987	#VALUE!	At-RALF15	Pa-RALF14	3.1756	1.4663	0.46174	At-RALF2	Pm-RALF9	0.1885	0.0577	0.306101	At-RALF17	Pp-RALF5	2.3835	0.9715	0.407594	At-RALF19	Pc-RALF7	1.8637	1.0048	0.539143	At-RALF10	At-RALF29	1.0763	0.54	0.501719						Fa-RALF12	Fa-RALF19	n.a.	0.5372	#VALUE!
At-RALF17	Fv-RALF13	n.a.	0.8374	#VALUE!	At-RALF11	Fa-RALF33	n.a.	0.3409	#VALUE!	At-RALF14	Md-RALF17	n.a.	0.987	#VALUE!	At-RALF15	Pa-RALF15	n.a.	1.3539	#VALUE!	At-RALF20	Pm-RALF1	n.a.	1.2071	#VALUE!	At-RALF17	Pp-RALF6	n.a.	0.909	#VALUE!	At-RALF19	Pc-RALF8	1.2519	1.3753	1.09857	At-RALF24	At-RALF33	1.0252	0.5153	0.502634						Fa-RALF12	Fa-RALF20	n.a.	0.7277	#VALUE!
At-RALF17	Fv-RALF2	n.a.	1.0507	#VALUE!	At-RALF11	Fa-RALF34	0.8922	n.a.	#VALUE!	At-RALF14	Md-RALF18	n.a.	0.987	#VALUE!	At-RALF15	Pa-RALF16	n.a.	n.a.	#VALUE!	At-RALF20	Pm-RALF2	0.1674	0.5331	3.18459	At-RALF17	Pp-RALF7	1.3684	0.879	0.642356	At-RALF19	Pc-RALF9	n.a.	0.6355	#VALUE!	At-RALF1	At-RALF6	1.1923	0.6073	0.509352						Fa-RALF12	Fa-RALF21	n.a.	0.4099	#VALUE!
At-RALF17	Fv-RALF3	3.1308	0.7783	0.248595	At-RALF11	Fa-RALF35	1.9685	0.6587	0.33462	At-RALF14	Md-RALF19	2.2083	0.7694	0.348413	At-RALF15	Pa-RALF17	3.9313	0.7787	0.198077	At-RALF20	Pm-RALF3	n.a.	1.118	#VALUE!	At-RALF17	Pp-RALF8	n.a.	0.7007	#VALUE!	At-RALF2	Pc-RALF1	1.6479	0.824	0.50003	At-RALF28	At-RALF31	0.874	0.4462	0.510526						Fa-RALF12	Fa-RALF22	n.a.	3.2178	#VALUE!
At-RALF17	Fv-RALF4	n.a.	0.8374	#VALUE!	At-RALF11	Fa-RALF36	n.a.	0.2433	#VALUE!	At-RALF14	Md-RALF2	1.3844	0.0589	0.0425455	At-RALF15	Pa-RALF2	n.a.	0.9019	#VALUE!	At-RALF20	Pm-RALF4	n.a.	1.3994	#VALUE!	At-RALF17	Pp-RALF9	0.5107	0.6326	1.23869	At-RALF2	Pc-RALF10	0	0.0577	#DIV/0!	At-RALF25	At-RALF29	1.94	1.003	0.51701						Fa-RALF12	Fa-RALF23	n.a.	3.2178	#VALUE!
At-RALF17	Fv-RALF5	n.a.	1.0048	#VALUE!	At-RALF11	Fa-RALF37	0.9745	0.3351	0.343869	At-RALF14	Md-RALF20	0.6082	0.6082	1	At-RALF15	Pa-RALF3	1.2406	n.a.	#VALUE!	At-RALF20	Pm-RALF5	1.4894	1.0443	0.701155	At-RALF18	Pp-RALF1	n.a.	0.7007	#VALUE!	At-RALF2	Pc-RALF2	n.a.	0.1319	#VALUE!	At-RALF6	At-RALF15	3.8821	2.0116	0.518173						Fa-RALF12	Fa-RALF24	n.a.	0.5955	#VALUE!
At-RALF17	Fv-RALF6	1.5596	1.2921	0.828482	At-RALF11	Fa-RALF38	1.1281	0.4926	0.436663	At-RALF14	Md-RALF3	1.9926	0.7827	0.392803	At-RALF15	Pa-RALF4	1.2648	n.a.	#VALUE!	At-RALF20	Pm-RALF6	n.a.	1.9325	#VALUE!	At-RALF18	Pp-RALF10	n.a.	0.2877	#VALUE!	At-RALF2	Pc-RALF3	1.2071	0.3641	0.301632	At-RALF15	At-RALF20	1.1594	0.6224	0.536829						Fa-RALF12	Fa-RALF25	0.8922	0.1856	0.208025
At-RALF17	Fv-RALF7	0.6539	0.173	0.264566	At-RALF11	Fa-RALF39	0.3206	0.5955	1.85745	At-RALF14	Md-RALF4	n.a.	0.8311	#VALUE!	At-RALF15	Pa-RALF5	n.a.	3.0876	#VALUE!	At-RALF20	Pm-RALF7	0.6655	1.0818	1.62554	At-RALF18	Pp-RALF11	n.a.	1.7515	#VALUE!	At-RALF2	Pc-RALF4	1.5699	0.349	0.222307	At-RALF17	At-RALF23	0.9913	0.5331	0.537779						Fa-RALF12	Fa-RALF26	0.6501	n.a.	#VALUE!
At-RALF17	Fv-RALF8	1.2882	0.6243	0.48463	At-RALF11	Fa-RALF4	0.8922	n.a.	#VALUE!	At-RALF14	Md-RALF5	1.2339	1.0935	0.886214	At-RALF15	Pa-RALF6	1.1119	n.a.	#VALUE!	At-RALF20	Pm-RALF8	0.5199	1.4594	2.80708	At-RALF18	Pp-RALF12	0.6467	1.3308	2.05783	At-RALF2	Pc-RALF5	1.952	1.2164	0.623156	At-RALF20	At-RALF29	0.8517	0.4591	0.53904						Fa-RALF12	Fa-RALF27	n.a.	0.4099	#VALUE!
At-RALF17	Fv-RALF9	1.1923	0.9026	0.757024	At-RALF11	Fa-RALF40	0.7557	0.5716	0.756385	At-RALF14	Md-RALF6	0.6735	0.3664	0.544024	At-RALF15	Pa-RALF7	0.2119	2.0243	9.55309	At-RALF20	Pm-RALF9	1.0252	1.1629	1.13432	At-RALF18	Pp-RALF13	n.a.	1.0763	#VALUE!	At-RALF2	Pc-RALF6	n.a.	0.058	#VALUE!	At-RALF25	At-RALF33	0.9797	0.5288	0.539757						Fa-RALF12	Fa-RALF28	n.a.	0.8047	#VALUE!
At-RALF18	Fv-RALF1	n.a.	0.7007	#VALUE!	At-RALF11	Fa-RALF41	n.a.	0.5996	#VALUE!	At-RALF14	Md-RALF7	1.5729	0.824	0.523873	At-RALF15	Pa-RALF8	n.a.	4.0349	#VALUE!	At-RALF21	Pm-RALF1	n.a.	0.884	#VALUE!	At-RALF18	Pp-RALF14	0.9745	1.5011	1.54038	At-RALF2	Pc-RALF7	0.824	0.0577	0.0700243	At-RALF10	At-RALF16	0.9745	0.5266	0.54038						Fa-RALF12	Fa-RALF29	n.a.	0.1856	#VALUE!
At-RALF18	Fv-RALF10	n.a.	0.5984	#VALUE!	At-RALF11	Fa-RALF5	1.9685	0.6587	0.33462	At-RALF14	Md-RALF8	0.6082	0.6082	1	At-RALF15	Pa-RALF9	n.a.	1.5366	#VALUE!	At-RALF21	Pm-RALF2	n.a.	1.0737	#VALUE!	At-RALF18	Pp-RALF2	n.a.	0.7007	#VALUE!	At-RALF2	Pc-RALF8	n.a.	1.2662	#VALUE!	At-RALF8	At-RALF28	1.5596	0.8512	0.545781						Fa-RALF12	Fa-RALF30	0.7428	0.6976	0.939149
At-RALF18	Fv-RALF11	n.a.	0.7476	#VALUE!	At-RALF11	Fa-RALF6	n.a.	0.4926	#VALUE!	At-RALF14	Md-RALF9	n.a.	0.4991	#VALUE!	At-RALF16	Pa-RALF1	2.2083	0.5058	0.229045	At-RALF21	Pm-RALF3	2.1249	1.5461	0.727611	At-RALF18	Pp-RALF3	n.a.	0.8961	#VALUE!	At-RALF2	Pc-RALF9	0.824	0.824	1	At-RALF24	At-RALF31	1.2882	0.7053	0.547508						Fa-RALF12	Fa-RALF31	n.a.	0.3159	#VALUE!
At-RALF18	Fv-RALF12	1.4153	n.a.	#VALUE!	At-RALF11	Fa-RALF7	n.a.	0.7277	#VALUE!	At-RALF15	Md-RALF1	1.7787	2.3731	1.33418	At-RALF16	Pa-RALF10	0.5604	0.5058	0.90257	At-RALF21	Pm-RALF4	1.4153	1.0603	0.74917	At-RALF18	Pp-RALF4	n.a.	0.7007	#VALUE!	At-RALF20	Pc-RALF1	n.a.	0.8377	#VALUE!	At-RALF12	At-RALF34	0.9536	0.5344	0.560403						Fa-RALF12	Fa-RALF32	1.9685	0.1856	0.094285
At-RALF18	Fv-RALF13	1.7515	0.8374	0.478104	At-RALF11	Fa-RALF8	n.a.	0.7277	#VALUE!	At-RALF15	Md-RALF10	1.2597	0.8997	0.714218	At-RALF16	Pa-RALF11	0.7166	0.5716	0.797656	At-RALF21	Pm-RALF5	n.a.	1.2593	#VALUE!	At-RALF18	Pp-RALF5	2.3835	0.9715	0.407594	At-RALF20	Pc-RALF10	1.0252	1.1629	1.13432	At-RALF16	At-RALF18	2.1249	1.2071	0.568074						Fa-RALF12	Fa-RALF33	n.a.	0.5372	#VALUE!
At-RALF18	Fv-RALF2	1.551	1.0507	0.677434	At-RALF11	Fa-RALF9	2.3296	1.5231	0.653803	At-RALF15	Md-RALF11	0.3632	n.a.	#VALUE!	At-RALF16	Pa-RALF12	n.a.	0.6837	#VALUE!	At-RALF21	Pm-RALF6	n.a.	2.3385	#VALUE!	At-RALF18	Pp-RALF6	0.5851	0.909	1.55358	At-RALF20	Pc-RALF2	0.8922	0.9837	1.10256	At-RALF2	At-RALF12	0.6655	0.3831	0.575657						Fa-RALF12	Fa-RALF34	n.a.	1.5699	#VALUE!
At-RALF18	Fv-RALF3	3.1308	0.7783	0.248595	At-RALF12	Fa-RALF1	0.6655	0.3831	0.575657	At-RALF15	Md-RALF12	n.a.	n.a.	#VALUE!	At-RALF16	Pa-RALF13	1.4153	0.5833	0.412139	At-RALF21	Pm-RALF7	n.a.	1.3102	#VALUE!	At-RALF18	Pp-RALF7	n.a.	0.879	#VALUE!	At-RALF20	Pc-RALF3	1.3844	1.054	0.761341	At-RALF1	At-RALF18	1.7464	1.0144	0.580852						Fa-RALF12	Fa-RALF35	n.a.	0.1856	#VALUE!
At-RALF18	Fv-RALF4	1.7515	0.8374	0.478104	At-RALF12	Fa-RALF10	0.6655	0.3831	0.575657	At-RALF15	Md-RALF13	1.9237	n.a.	#VALUE!	At-RALF16	Pa-RALF14	0.6872	0.2758	0.401339	At-RALF21	Pm-RALF8	n.a.	1.6084	#VALUE!	At-RALF18	Pp-RALF8	n.a.	0.7007	#VALUE!	At-RALF20	Pc-RALF4	1.5277	1.0363	0.67834	At-RALF4	At-RALF18	1.7464	1.0144	0.580852						Fa-RALF12	Fa-RALF36	n.a.	0.3057	#VALUE!
At-RALF18	Fv-RALF5	1.8637	1.0048	0.539143	At-RALF12	Fa-RALF11	n.a.	2.0727	#VALUE!	At-RALF15	Md-RALF14	1.0671	n.a.	#VALUE!	At-RALF16	Pa-RALF15	0.7845	0.4465	0.569152	At-RALF21	Pm-RALF9	n.a.	1.4236	#VALUE!	At-RALF18	Pp-RALF9	n.a.	0.6326	#VALUE!	At-RALF20	Pc-RALF5	n.a.	0.7221	#VALUE!	At-RALF14	At-RALF30	1.2519	0.7277	0.581276						Fa-RALF12	Fa-RALF37	0	0	#DIV/0!
At-RALF18	Fv-RALF6	1.5596	1.2921	0.828482	At-RALF12	Fa-RALF12	3.1308	0.1818	0.0580682	At-RALF15	Md-RALF15	1.9237	0.9972	0.518376	At-RALF16	Pa-RALF16	0.9492	0.7823	0.824168	At-RALF22	Pm-RALF1	n.a.	1.1119	#VALUE!	At-RALF19	Pp-RALF1	n.a.	0.7007	#VALUE!	At-RALF20	Pc-RALF6	1.9685	0.9837	0.499721	At-RALF33	At-RALF34	0.9396	0.5462	0.581311						Fa-RALF12	Fa-RALF38	0.824	0.0577	0.0700243
At-RALF18	Fv-RALF7	n.a.	0.173	#VALUE!	At-RALF12	Fa-RALF13	1.166	0.3024	0.259348	At-RALF15	Md-RALF16	0.3939	n.a.	#VALUE!	At-RALF16	Pa-RALF17	n.a.	0.8381	#VALUE!	At-RALF22	Pm-RALF2	n.a.	0.9313	#VALUE!	At-RALF19	Pp-RALF10	n.a.	0.2877	#VALUE!	At-RALF20	Pc-RALF7	0.6655	1.0818	1.62554	At-RALF9	At-RALF28	1.7706	1.0365	0.585395						Fa-RALF12	Fa-RALF39	1.9685	0.1856	0.094285
At-RALF18	Fv-RALF8	2.7477	0.6851	0.249336	At-RALF12	Fa-RALF14	2.1249	0.2578	0.121323	At-RALF15	Md-RALF17	0.3939	n.a.	#VALUE!	At-RALF16	Pa-RALF2	n.a.	0.7694	#VALUE!	At-RALF22	Pm-RALF3	n.a.	1.6902	#VALUE!	At-RALF19	Pp-RALF11	1.3986	1.7515	1.25232	At-RALF20	Pc-RALF8	0.9345	2.2296	2.38587	At-RALF29	At-RALF32	1.0998	0.644	0.585561						Fa-RALF12	Fa-RALF40	n.a.	0.3159	#VALUE!
At-RALF18	Fv-RALF9	n.a.	0.9026	#VALUE!	At-RALF12	Fa-RALF15	0.9178	0.2578	0.280889	At-RALF15	Md-RALF18	0.3939	n.a.	#VALUE!	At-RALF16	Pa-RALF3	1.1281	0.6082	0.539137	At-RALF22	Pm-RALF4	0.487	1.5232	3.12772	At-RALF19	Pp-RALF12	1.3956	1.3308	0.953568	At-RALF20	Pc-RALF9	n.a.	0.8377	#VALUE!	At-RALF15	At-RALF31	1.2555	0.7356	0.585902						Fa-RALF12	Fa-RALF41	0.7428	0.6976	0.939149
At-RALF19	Fv-RALF1	1.5596	0.7007	0.449282	At-RALF12	Fa-RALF16	1.166	0.3024	0.259348	At-RALF15	Md-RALF19	1.9237	n.a.	#VALUE!	At-RALF16	Pa-RALF4	1.2831	0.8615	0.671421	At-RALF22	Pm-RALF5	0.689	3.0605	4.44194	At-RALF19	Pp-RALF13	n.a.	1.0763	#VALUE!	At-RALF21	Pc-RALF1	0.8681	1.5948	1.83712	At-RALF13	At-RALF24	1.2071	0.7333	0.607489						Fa-RALF13	Fa-RALF14	0.5716	0.6215	1.0873
At-RALF19	Fv-RALF10	n.a.	0.5984	#VALUE!	At-RALF12	Fa-RALF17	n.a.	0.7221	#VALUE!	At-RALF15	Md-RALF2	1.9237	0.9972	0.518376	At-RALF16	Pa-RALF5	n.a.	1.5809	#VALUE!	At-RALF22	Pm-RALF6	0.4408	2.1384	4.85118	At-RALF19	Pp-RALF14	2.6224	1.5011	0.572415	At-RALF21	Pc-RALF10	n.a.	1.4236	#VALUE!	At-RALF15	At-RALF22	1.0397	0.6355	0.611234						Fa-RALF13	Fa-RALF15	n.a.	0.0586	#VALUE!
At-RALF19	Fv-RALF11	n.a.	0.7476	#VALUE!	At-RALF12	Fa-RALF18	0.6655	0.3831	0.575657	At-RALF15	Md-RALF20	0.849	1.5607	1.83828	At-RALF16	Pa-RALF6	n.a.	1.6196	#VALUE!	At-RALF22	Pm-RALF7	n.a.	4.0349	#VALUE!	At-RALF19	Pp-RALF2	n.a.	0.7007	#VALUE!	At-RALF21	Pc-RALF2	n.a.	1.0572	#VALUE!	At-RALF33	At-RALF35	1.0397	0.6355	0.611234						Fa-RALF13	Fa-RALF16	0	0.0594	#DIV/0!
At-RALF19	Fv-RALF12	1.4153	n.a.	#VALUE!	At-RALF12	Fa-RALF19	2.1249	0.2578	0.121323	At-RALF15	Md-RALF3	n.a.	n.a.	#VALUE!	At-RALF16	Pa-RALF7	0.5604	0.9467	1.68933	At-RALF22	Pm-RALF8	0.9452	2.1249	2.2481	At-RALF19	Pp-RALF3	n.a.	0.8961	#VALUE!	At-RALF21	Pc-RALF3	2.7477	1.4594	0.531135	At-RALF33	At-RALF36	1.0397	0.6355	0.611234						Fa-RALF13	Fa-RALF17	1.6479	1.0064	0.610717
At-RALF19	Fv-RALF13	n.a.	0.8374	#VALUE!	At-RALF12	Fa-RALF2	n.a.	0.5133	#VALUE!	At-RALF15	Md-RALF4	0.7382	n.a.	#VALUE!	At-RALF16	Pa-RALF8	1.9612	2.269	1.15694	At-RALF22	Pm-RALF9	n.a.	n.a.	#VALUE!	At-RALF19	Pp-RALF4	n.a.	0.7007	#VALUE!	At-RALF21	Pc-RALF4	n.a.	1.4125	#VALUE!	At-RALF10	At-RALF24	1.6479	1.0183	0.617938						Fa-RALF13	Fa-RALF18	0.7662	0.1221	0.159358
At-RALF19	Fv-RALF2	n.a.	1.0507	#VALUE!	At-RALF12	Fa-RALF20	n.a.	0.7221	#VALUE!	At-RALF15	Md-RALF5	n.a.	n.a.	#VALUE!	At-RALF16	Pa-RALF9	0.7845	0.5558	0.708477	At-RALF23	Pm-RALF1	n.a.	0.7053	#VALUE!	At-RALF19	Pp-RALF5	n.a.	0.9715	#VALUE!	At-RALF21	Pc-RALF5	n.a.	0.4354	#VALUE!	At-RALF9	At-RALF10	0.2758	0.1705	0.618202						Fa-RALF13	Fa-RALF19	0.5716	0.6215	1.0873
At-RALF19	Fv-RALF3	n.a.	0.7783	#VALUE!	At-RALF12	Fa-RALF21	n.a.	0.2831	#VALUE!	At-RALF15	Md-RALF6	n.a.	n.a.	#VALUE!	At-RALF17	Pa-RALF1	1.8637	1.0048	0.539143	At-RALF23	Pm-RALF2	n.a.	1.1686	#VALUE!	At-RALF19	Pp-RALF6	1.1765	0.909	0.772631	At-RALF21	Pc-RALF6	n.a.	1.0572	#VALUE!	At-RALF29	At-RALF30	0.2758	0.1705	0.618202						Fa-RALF13	Fa-RALF20	2.4142	0.7631	0.316088
At-RALF19	Fv-RALF4	n.a.	0.8374	#VALUE!	At-RALF12	Fa-RALF22	1.301	1.7984	1.38232	At-RALF15	Md-RALF7	n.a.	n.a.	#VALUE!	At-RALF17	Pa-RALF10	2.3835	0.9715	0.407594	At-RALF23	Pm-RALF3	2.6224	2.0727	0.790383	At-RALF19	Pp-RALF7	1.3684	0.879	0.642356	At-RALF21	Pc-RALF7	n.a.	1.3102	#VALUE!	At-RALF30	At-RALF33	0.8817	0.5571	0.631848						Fa-RALF13	Fa-RALF21	0.4975	0.6445	1.29548
At-RALF19	Fv-RALF5	n.a.	1.0048	#VALUE!	At-RALF12	Fa-RALF23	0.6655	1.7984	2.70233	At-RALF15	Md-RALF8	0.849	1.5607	1.83828	At-RALF17	Pa-RALF11	1.9869	0.9896	0.498062	At-RALF23	Pm-RALF4	0.7356	1.2921	1.75653	At-RALF19	Pp-RALF8	n.a.	0.7007	#VALUE!	At-RALF21	Pc-RALF8	n.a.	0.9887	#VALUE!	At-RALF20	At-RALF35	1.166	0.7391	0.633877						Fa-RALF13	Fa-RALF22	1.4397	2.8139	1.9545
At-RALF19	Fv-RALF6	n.a.	1.2921	#VALUE!	At-RALF12	Fa-RALF24	n.a.	0.2973	#VALUE!	At-RALF15	Md-RALF9	n.a.	1.0298	#VALUE!	At-RALF17	Pa-RALF12	2.5755	0.7979	0.309804	At-RALF23	Pm-RALF5	n.a.	1.8502	#VALUE!	At-RALF19	Pp-RALF9	1.1709	0.6326	0.540268	At-RALF21	Pc-RALF9	0.4582	1.5948	3.48058	At-RALF20	At-RALF36	1.166	0.7391	0.633877						Fa-RALF13	Fa-RALF23	0.7662	2.8139	3.67254
At-RALF19	Fv-RALF7	1.5461	0.173	0.111894	At-RALF12	Fa-RALF25	0.6655	0.3831	0.575657	At-RALF16	Md-RALF1	n.a.	0.7532	#VALUE!	At-RALF17	Pa-RALF13	0.5107	0.6326	1.23869	At-RALF23	Pm-RALF6	2.031	2.2083	1.0873	At-RALF2	Pp-RALF1	1.952	0.7967	0.408145	At-RALF22	Pc-RALF1	n.a.	1.1161	#VALUE!	At-RALF3	At-RALF35	1.166	0.7391	0.633877						Fa-RALF13	Fa-RALF24	0.8442	0.6658	0.788676
At-RALF19	Fv-RALF8	0.824	0.6851	0.831432	At-RALF12	Fa-RALF26	1.1504	3.8295	3.32884	At-RALF16	Md-RALF10	n.a.	1.3936	#VALUE!	At-RALF17	Pa-RALF14	2.1249	0.9745	0.45861	At-RALF23	Pm-RALF7	n.a.	1.9658	#VALUE!	At-RALF2	Pp-RALF10	n.a.	0.5222	#VALUE!	At-RALF22	Pc-RALF10	n.a.	n.a.	#VALUE!	At-RALF3	At-RALF36	1.166	0.7391	0.633877						Fa-RALF13	Fa-RALF25	0.7662	0.1221	0.159358
At-RALF19	Fv-RALF9	n.a.	0.9026	#VALUE!	At-RALF12	Fa-RALF27	n.a.	0.2831	#VALUE!	At-RALF16	Md-RALF11	0.9745	0.5093	0.522627	At-RALF17	Pa-RALF15	n.a.	0.9232	#VALUE!	At-RALF23	Pm-RALF8	n.a.	2.1951	#VALUE!	At-RALF2	Pp-RALF11	n.a.	1.029	#VALUE!	At-RALF22	Pc-RALF2	0.3041	1.952	6.41894	At-RALF10	At-RALF18	1.6479	1.0462	0.634869						Fa-RALF13	Fa-RALF26	1.9372	n.a.	#VALUE!
At-RALF2	Fv-RALF1	0.6082	0.7449	1.22476	At-RALF12	Fa-RALF28	n.a.	0.4944	#VALUE!	At-RALF16	Md-RALF12	2.2083	0.5058	0.229045	At-RALF17	Pa-RALF16	0.9745	1.5011	1.54038	At-RALF23	Pm-RALF9	n.a.	2.2699	#VALUE!	At-RALF2	Pp-RALF12	1.301	0.2973	0.228517	At-RALF22	Pc-RALF3	1.5756	2.6224	1.66438	At-RALF6	At-RALF20	1.94	1.2387	0.638505						Fa-RALF13	Fa-RALF27	0.4975	0.6445	1.29548
At-RALF2	Fv-RALF10	2.1249	0.1179	0.055485	At-RALF12	Fa-RALF29	n.a.	0.3831	#VALUE!	At-RALF16	Md-RALF13	n.a.	0.5058	#VALUE!	At-RALF17	Pa-RALF17	1.7515	0.2877	0.164259	At-RALF24	Pm-RALF1	3.3665	1.3945	0.414228	At-RALF2	Pp-RALF13	0.4408	0.0577	0.130898	At-RALF22	Pc-RALF4	1.7847	2.3563	1.32028	At-RALF11	At-RALF15	1.3684	0.879	0.642356						Fa-RALF13	Fa-RALF28	n.a.	0.631	#VALUE!
At-RALF2	Fv-RALF11	1.6479	0.0577	0.0350143	At-RALF12	Fa-RALF3	n.a.	0.4575	#VALUE!	At-RALF16	Md-RALF14	1.0013	0.5058	0.505143	At-RALF17	Pa-RALF2	n.a.	0.7007	#VALUE!	At-RALF24	Pm-RALF2	1.4955	2.6506	1.77238	At-RALF2	Pp-RALF14	n.a.	1.2212	#VALUE!	At-RALF22	Pc-RALF5	0.4493	1.0026	2.23147	At-RALF24	At-RALF26	0.5018	0.3225	0.642686						Fa-RALF13	Fa-RALF29	n.a.	0.1221	#VALUE!
At-RALF2	Fv-RALF12	n.a.	n.a.	#VALUE!	At-RALF12	Fa-RALF30	n.a.	0.4575	#VALUE!	At-RALF16	Md-RALF15	n.a.	0.8528	#VALUE!	At-RALF17	Pa-RALF3	1.3956	1.3308	0.953568	At-RALF24	Pm-RALF3	1.6099	1.0084	0.626374	At-RALF2	Pp-RALF2	1.952	0.7967	0.408145	At-RALF22	Pc-RALF6	0.0883	1.952	22.1065	At-RALF3	At-RALF24	1.1432	0.7376	0.645206						Fa-RALF13	Fa-RALF30	n.a.	1.035	#VALUE!
At-RALF2	Fv-RALF13	n.a.	1.767	#VALUE!	At-RALF12	Fa-RALF31	n.a.	0.5133	#VALUE!	At-RALF16	Md-RALF16	1.0929	0.6126	0.560527	At-RALF17	Pa-RALF4	0.9887	1.5095	1.52675	At-RALF24	Pm-RALF4	1.4397	1.3128	0.911857	At-RALF2	Pp-RALF3	n.a.	0.3597	#VALUE!	At-RALF22	Pc-RALF7	n.a.	4.0349	#VALUE!	At-RALF1	At-RALF14	0.9745	0.6307	0.647204						Fa-RALF13	Fa-RALF31	n.a.	0.4831	#VALUE!
At-RALF2	Fv-RALF2	0.6987	0.3786	0.541863	At-RALF12	Fa-RALF32	0.6655	0.3831	0.575657	At-RALF16	Md-RALF17	1.0929	0.6126	0.560527	At-RALF17	Pa-RALF5	0.6913	n.a.	#VALUE!	At-RALF24	Pm-RALF5	1.0179	0.762	0.7486	At-RALF2	Pp-RALF4	1.952	0.7967	0.408145	At-RALF22	Pc-RALF8	0.2846	2.1538	7.56781	At-RALF1	At-RALF16	0.9745	0.6307	0.647204						Fa-RALF13	Fa-RALF32	0.7662	0.1221	0.159358
At-RALF2	Fv-RALF3	n.a.	1.0791	#VALUE!	At-RALF12	Fa-RALF33	2.1249	0.2578	0.121323	At-RALF16	Md-RALF18	1.0929	0.6126	0.560527	At-RALF17	Pa-RALF6	n.a.	n.a.	#VALUE!	At-RALF24	Pm-RALF6	1.3986	1.7515	1.25232	At-RALF2	Pp-RALF5	1.6479	0.0577	0.0350143	At-RALF22	Pc-RALF9	n.a.	1.1161	#VALUE!	At-RALF16	At-RALF24	1.1058	0.7344	0.664135						Fa-RALF13	Fa-RALF33	0.5716	0.6215	1.0873
At-RALF2	Fv-RALF4	0.965	2.1341	2.2115	At-RALF12	Fa-RALF34	n.a.	1.5461	#VALUE!	At-RALF16	Md-RALF19	2.2083	0.5058	0.229045	At-RALF17	Pa-RALF7	n.a.	0.7007	#VALUE!	At-RALF24	Pm-RALF7	n.a.	0.7109	#VALUE!	At-RALF2	Pp-RALF6	0.824	0.0577	0.0700243	At-RALF23	Pc-RALF1	2.1249	1.2071	0.568074	At-RALF23	At-RALF32	1.8761	1.2478	0.665103						Fa-RALF13	Fa-RALF34	n.a.	1.9573	#VALUE!
At-RALF2	Fv-RALF5	0.4408	0.0577	0.130898	At-RALF12	Fa-RALF35	n.a.	0.3831	#VALUE!	At-RALF16	Md-RALF2	n.a.	0.8528	#VALUE!	At-RALF17	Pa-RALF8	0.915	n.a.	#VALUE!	At-RALF24	Pm-RALF8	1.4397	0.689	0.478572	At-RALF2	Pp-RALF7	1.8426	0.5408	0.293498	At-RALF23	Pc-RALF10	n.a.	2.2699	#VALUE!	At-RALF6	At-RALF34	1.8761	1.2478	0.665103						Fa-RALF13	Fa-RALF35	n.a.	0.1221	#VALUE!
At-RALF2	Fv-RALF6	1.1281	0.7449	0.660314	At-RALF12	Fa-RALF36	n.a.	0.2421	#VALUE!	At-RALF16	Md-RALF20	n.a.	0.5482	#VALUE!	At-RALF17	Pa-RALF9	n.a.	0.9232	#VALUE!	At-RALF24	Pm-RALF9	n.a.	0.762	#VALUE!	At-RALF2	Pp-RALF8	0.6735	0.8817	1.30913	At-RALF23	Pc-RALF2	n.a.	1.4663	#VALUE!	At-RALF4	At-RALF13	1.8637	1.2437	0.667328						Fa-RALF13	Fa-RALF36	n.a.	0.4489	#VALUE!
At-RALF2	Fv-RALF7	1.2231	0.7419	0.606573	At-RALF12	Fa-RALF37	3.1308	0.1818	0.0580682	At-RALF16	Md-RALF3	2.2083	0.5058	0.229045	At-RALF18	Pa-RALF1	0.824	1.0048	1.21942	At-RALF25	Pm-RALF1	n.a.	1.7766	#VALUE!	At-RALF2	Pp-RALF9	n.a.	0.6065	#VALUE!	At-RALF23	Pc-RALF3	n.a.	1.938	#VALUE!	At-RALF6	At-RALF16	1.8426	1.2351	0.670303						Fa-RALF13	Fa-RALF37	1.6479	0.1203	0.073002
At-RALF2	Fv-RALF8	n.a.	0.4408	#VALUE!	At-RALF12	Fa-RALF38	n.a.	0.3024	#VALUE!	At-RALF16	Md-RALF4	0.9745	0.6307	0.647204	At-RALF18	Pa-RALF10	2.3835	0.9715	0.407594	At-RALF25	Pm-RALF2	n.a.	1.8671	#VALUE!	At-RALF20	Pp-RALF1	n.a.	0.7221	#VALUE!	At-RALF23	Pc-RALF4	n.a.	1.8335	#VALUE!	At-RALF15	At-RALF21	2.2834	1.5366	0.672944						Fa-RALF13	Fa-RALF38	0.1722	0.0594	0.344948
At-RALF2	Fv-RALF9	0.7662	0	0	At-RALF12	Fa-RALF39	0.6655	0.3831	0.575657	At-RALF16	Md-RALF5	2.2083	0.5058	0.229045	At-RALF18	Pa-RALF11	n.a.	0.9896	#VALUE!	At-RALF25	Pm-RALF3	n.a.	1.8196	#VALUE!	At-RALF20	Pp-RALF10	n.a.	0.3351	#VALUE!	At-RALF23	Pc-RALF5	n.a.	0.339	#VALUE!	At-RALF1	At-RALF8	0.5833	0.3973	0.681125						Fa-RALF13	Fa-RALF39	0.7662	0.1221	0.159358
At-RALF20	Fv-RALF1	n.a.	0.7972	#VALUE!	At-RALF12	Fa-RALF4	n.a.	1.5461	#VALUE!	At-RALF16	Md-RALF6	n.a.	0.6501	#VALUE!	At-RALF18	Pa-RALF12	n.a.	0.7979	#VALUE!	At-RALF25	Pm-RALF4	n.a.	2.387	#VALUE!	At-RALF20	Pp-RALF11	n.a.	1.1021	#VALUE!	At-RALF23	Pc-RALF6	3.1756	1.4663	0.46174	At-RALF4	At-RALF8	0.5833	0.3973	0.681125						Fa-RALF13	Fa-RALF40	n.a.	0.4831	#VALUE!
At-RALF20	Fv-RALF10	n.a.	0.6355	#VALUE!	At-RALF12	Fa-RALF40	n.a.	0.5133	#VALUE!	At-RALF16	Md-RALF7	2.2083	0.5058	0.229045	At-RALF18	Pa-RALF13	n.a.	0.6326	#VALUE!	At-RALF25	Pm-RALF5	0.8442	1.2606	1.49325	At-RALF20	Pp-RALF12	0.5199	1.4594	2.80708	At-RALF23	Pc-RALF7	n.a.	1.9658	#VALUE!	At-RALF3	At-RALF21	2.2393	1.5352	0.685571						Fa-RALF13	Fa-RALF41	n.a.	1.035	#VALUE!
At-RALF20	Fv-RALF11	2.1249	0.7972	0.375171	At-RALF12	Fa-RALF41	n.a.	0.4575	#VALUE!	At-RALF16	Md-RALF8	1.6479	0.5482	0.332666	At-RALF18	Pa-RALF14	n.a.	0.9745	#VALUE!	At-RALF25	Pm-RALF6	n.a.	1.9237	#VALUE!	At-RALF20	Pp-RALF13	2.9489	1.1629	0.39435	At-RALF23	Pc-RALF8	n.a.	0.7899	#VALUE!	At-RALF18	At-RALF35	0.9452	0.6492	0.686839						Fa-RALF14	Fa-RALF15	1.2648	0.5876	0.464579
At-RALF20	Fv-RALF12	1.8426	n.a.	#VALUE!	At-RALF12	Fa-RALF5	n.a.	0.3831	#VALUE!	At-RALF16	Md-RALF9	n.a.	0.9621	#VALUE!	At-RALF18	Pa-RALF15	n.a.	0.9232	#VALUE!	At-RALF25	Pm-RALF7	n.a.	1.166	#VALUE!	At-RALF20	Pp-RALF14	1.4594	2.6946	1.84638	At-RALF23	Pc-RALF9	0.9178	1.2071	1.31521	At-RALF18	At-RALF36	0.9452	0.6492	0.686839						Fa-RALF14	Fa-RALF16	0.5716	0.6215	1.0873
At-RALF20	Fv-RALF13	1.4153	0.5833	0.412139	At-RALF12	Fa-RALF6	1.166	0.3024	0.259348	At-RALF17	Md-RALF1	0.5833	1.153	1.97668	At-RALF18	Pa-RALF16	0.9745	1.5011	1.54038	At-RALF25	Pm-RALF8	n.a.	1.1161	#VALUE!	At-RALF20	Pp-RALF2	n.a.	0.7221	#VALUE!	At-RALF24	Pc-RALF1	n.a.	2.6224	#VALUE!	At-RALF19	At-RALF35	0.9452	0.6492	0.686839						Fa-RALF14	Fa-RALF17	n.a.	0.7449	#VALUE!
At-RALF20	Fv-RALF2	1.1161	1.1314	1.01371	At-RALF12	Fa-RALF7	n.a.	0.7221	#VALUE!	At-RALF17	Md-RALF10	1.066	0.7735	0.72561	At-RALF18	Pa-RALF17	n.a.	0.2877	#VALUE!	At-RALF25	Pm-RALF9	n.a.	1.2606	#VALUE!	At-RALF20	Pp-RALF3	n.a.	1.0327	#VALUE!	At-RALF24	Pc-RALF10	2.1773	0.762	0.349975	At-RALF19	At-RALF36	0.9452	0.6492	0.686839						Fa-RALF14	Fa-RALF18	1.952	0.7967	0.408145
At-RALF20	Fv-RALF3	n.a.	1.0363	#VALUE!	At-RALF12	Fa-RALF8	n.a.	0.7221	#VALUE!	At-RALF17	Md-RALF11	n.a.	0.9169	#VALUE!	At-RALF18	Pa-RALF2	n.a.	0.7007	#VALUE!	At-RALF26	Pm-RALF1	n.a.	1.513	#VALUE!	At-RALF20	Pp-RALF4	n.a.	0.7221	#VALUE!	At-RALF24	Pc-RALF2	0.6872	0.884	1.28638	At-RALF26	At-RALF31	1.5011	1.0327	0.687962						Fa-RALF14	Fa-RALF19	0	0	#DIV/0!
At-RALF20	Fv-RALF4	0.9745	0.7845	0.805028	At-RALF12	Fa-RALF9	1.4153	2.7082	1.91352	At-RALF17	Md-RALF12	1.8637	1.0048	0.539143	At-RALF18	Pa-RALF3	0.6467	1.3308	2.05783	At-RALF26	Pm-RALF2	1.8526	1.5955	0.861222	At-RALF20	Pp-RALF5	1.4894	1.0443	0.701155	At-RALF24	Pc-RALF3	0.7739	0.6816	0.880734	At-RALF10	At-RALF11	0.5863	0.4075	0.695037						Fa-RALF14	Fa-RALF20	n.a.	0.9123	#VALUE!
At-RALF20	Fv-RALF5	1.301	1.0818	0.831514	At-RALF13	Fa-RALF1	n.a.	1.3273	#VALUE!	At-RALF17	Md-RALF13	n.a.	1.0763	#VALUE!	At-RALF18	Pa-RALF4	2.3731	1.5095	0.636088	At-RALF26	Pm-RALF3	0.6924	1.8196	2.62796	At-RALF20	Pp-RALF6	0.477	0.9745	2.04298	At-RALF24	Pc-RALF4	0.7874	0.8385	1.0649	At-RALF22	At-RALF23	0.8019	0.5582	0.696097						Fa-RALF14	Fa-RALF21	0.5319	0.5165	0.971047
At-RALF20	Fv-RALF6	0.9178	0.9745	1.06178	At-RALF13	Fa-RALF10	n.a.	1.2296	#VALUE!	At-RALF17	Md-RALF14	1.8637	1.0048	0.539143	At-RALF18	Pa-RALF5	0.6913	n.a.	#VALUE!	At-RALF26	Pm-RALF4	1.7376	n.a.	#VALUE!	At-RALF20	Pp-RALF7	n.a.	1.0067	#VALUE!	At-RALF24	Pc-RALF5	0.3895	0.7109	1.82516	At-RALF25	At-RALF30	1.0852	0.7587	0.699134						Fa-RALF14	Fa-RALF22	n.a.	1.6479	#VALUE!
At-RALF20	Fv-RALF7	n.a.	0.1764	#VALUE!	At-RALF13	Fa-RALF11	0.7998	2.2703	2.83858	At-RALF17	Md-RALF15	n.a.	0.6355	#VALUE!	At-RALF18	Pa-RALF6	n.a.	n.a.	#VALUE!	At-RALF26	Pm-RALF5	1.6479	0.8169	0.495722	At-RALF20	Pp-RALF8	n.a.	0.9261	#VALUE!	At-RALF24	Pc-RALF6	0.6872	0.7166	1.04278	At-RALF3	At-RALF34	1.0763	0.7662	0.711883						Fa-RALF14	Fa-RALF23	1.6479	1.6479	1
At-RALF20	Fv-RALF8	1.4594	0.7271	0.498218	At-RALF13	Fa-RALF12	n.a.	0.7255	#VALUE!	At-RALF17	Md-RALF16	n.a.	1.2027	#VALUE!	At-RALF18	Pa-RALF7	n.a.	0.7007	#VALUE!	At-RALF26	Pm-RALF6	n.a.	1.6345	#VALUE!	At-RALF20	Pp-RALF9	2.5255	0.6711	0.26573	At-RALF24	Pc-RALF7	n.a.	0.7109	#VALUE!	At-RALF24	At-RALF32	0.9123	0.6511	0.713691						Fa-RALF14	Fa-RALF24	0.1885	0	0
At-RALF20	Fv-RALF9	n.a.	0.9683	#VALUE!	At-RALF13	Fa-RALF13	n.a.	1.1383	#VALUE!	At-RALF17	Md-RALF17	n.a.	1.2027	#VALUE!	At-RALF18	Pa-RALF8	0.485	n.a.	#VALUE!	At-RALF26	Pm-RALF7	n.a.	0.7631	#VALUE!	At-RALF21	Pp-RALF1	n.a.	0.3429	#VALUE!	At-RALF24	Pc-RALF8	2.2834	1.4894	0.652273	At-RALF16	At-RALF33	1.7464	1.2581	0.720396						Fa-RALF14	Fa-RALF25	1.952	0.7967	0.408145
At-RALF21	Fv-RALF1	0.5416	1.4875	2.74649	At-RALF13	Fa-RALF14	1.6479	0.8442	0.512288	At-RALF17	Md-RALF18	n.a.	1.2027	#VALUE!	At-RALF18	Pa-RALF9	n.a.	0.9232	#VALUE!	At-RALF26	Pm-RALF8	n.a.	0.9041	#VALUE!	At-RALF21	Pp-RALF10	n.a.	0.622	#VALUE!	At-RALF24	Pc-RALF9	n.a.	2.6224	#VALUE!	At-RALF15	At-RALF35	0.6655	0.48	0.721262						Fa-RALF14	Fa-RALF26	n.a.	n.a.	#VALUE!
At-RALF21	Fv-RALF10	n.a.	1.2488	#VALUE!	At-RALF13	Fa-RALF15	n.a.	0.9011	#VALUE!	At-RALF17	Md-RALF19	n.a.	1.0763	#VALUE!	At-RALF19	Pa-RALF1	1.8637	1.0048	0.539143	At-RALF26	Pm-RALF9	n.a.	0.8169	#VALUE!	At-RALF21	Pp-RALF11	n.a.	0.5676	#VALUE!	At-RALF25	Pc-RALF1	1.1432	1.9573	1.71212	At-RALF15	At-RALF36	0.6655	0.48	0.721262						Fa-RALF14	Fa-RALF27	0.5319	0.5165	0.971047
At-RALF21	Fv-RALF11	n.a.	0.943	#VALUE!	At-RALF13	Fa-RALF16	n.a.	1.0983	#VALUE!	At-RALF17	Md-RALF2	n.a.	0.6355	#VALUE!	At-RALF19	Pa-RALF10	n.a.	0.9715	#VALUE!	At-RALF27	Pm-RALF1	n.a.	1.7912	#VALUE!	At-RALF21	Pp-RALF12	n.a.	1.6084	#VALUE!	At-RALF25	Pc-RALF10	n.a.	1.2606	#VALUE!	At-RALF20	At-RALF24	1.4397	1.0433	0.724665						Fa-RALF14	Fa-RALF28	n.a.	0.8507	#VALUE!
At-RALF21	Fv-RALF12	n.a.	n.a.	#VALUE!	At-RALF13	Fa-RALF17	1.6479	1.6479	1	At-RALF17	Md-RALF20	0.6467	0.5984	0.925313	At-RALF19	Pa-RALF11	1.9869	0.9896	0.498062	At-RALF27	Pm-RALF2	n.a.	1.5029	#VALUE!	At-RALF21	Pp-RALF13	n.a.	1.4236	#VALUE!	At-RALF25	Pc-RALF2	1.1686	1.4181	1.2135	At-RALF18	At-RALF34	0.6643	0.4868	0.732801						Fa-RALF14	Fa-RALF29	n.a.	0.7967	#VALUE!
At-RALF21	Fv-RALF13	n.a.	0.339	#VALUE!	At-RALF13	Fa-RALF18	n.a.	1.2296	#VALUE!	At-RALF17	Md-RALF3	1.5596	0.8512	0.545781	At-RALF19	Pa-RALF12	2.5755	0.7979	0.309804	At-RALF27	Pm-RALF3	3.1756	0.7647	0.240805	At-RALF21	Pp-RALF14	2.1678	1.1933	0.550466	At-RALF25	Pc-RALF3	0.8423	1.0145	1.20444	At-RALF19	At-RALF34	0.6643	0.4868	0.732801						Fa-RALF14	Fa-RALF30	n.a.	0.4436	#VALUE!
At-RALF21	Fv-RALF2	n.a.	3.019	#VALUE!	At-RALF13	Fa-RALF19	1.6479	0.8442	0.512288	At-RALF17	Md-RALF4	n.a.	0.9169	#VALUE!	At-RALF19	Pa-RALF13	1.1709	0.6326	0.540268	At-RALF27	Pm-RALF4	2.3296	2.1249	0.912131	At-RALF21	Pp-RALF2	n.a.	0.3429	#VALUE!	At-RALF25	Pc-RALF4	1.1686	1.114	0.953277	At-RALF29	At-RALF31	0.7739	0.5716	0.738597						Fa-RALF14	Fa-RALF31	n.a.	1.273	#VALUE!
At-RALF21	Fv-RALF3	n.a.	1.0572	#VALUE!	At-RALF13	Fa-RALF2	n.a.	1.0408	#VALUE!	At-RALF17	Md-RALF5	n.a.	1.0048	#VALUE!	At-RALF19	Pa-RALF14	2.1249	0.9745	0.45861	At-RALF27	Pm-RALF5	2.0973	0.7902	0.37677	At-RALF21	Pp-RALF3	n.a.	1.4181	#VALUE!	At-RALF25	Pc-RALF5	1.9372	0.9713	0.501394	At-RALF3	At-RALF15	2.1087	1.5607	0.740124						Fa-RALF14	Fa-RALF32	0.6082	0.7449	1.22476
At-RALF21	Fv-RALF4	n.a.	1.2071	#VALUE!	At-RALF13	Fa-RALF20	1.6479	1.6479	1	At-RALF17	Md-RALF6	n.a.	1.2209	#VALUE!	At-RALF19	Pa-RALF15	n.a.	0.9232	#VALUE!	At-RALF27	Pm-RALF6	2.2834	2.1384	0.936498	At-RALF21	Pp-RALF4	n.a.	0.3429	#VALUE!	At-RALF25	Pc-RALF6	0.6487	1.114	1.71728	At-RALF8	At-RALF32	1.4153	1.0603	0.74917						Fa-RALF14	Fa-RALF33	0	0	#DIV/0!
At-RALF21	Fv-RALF5	n.a.	1.3102	#VALUE!	At-RALF13	Fa-RALF21	n.a.	0.1722	#VALUE!	At-RALF17	Md-RALF7	1.8637	1.0048	0.539143	At-RALF19	Pa-RALF16	2.6224	1.5011	0.572415	At-RALF27	Pm-RALF7	n.a.	0.8171	#VALUE!	At-RALF21	Pp-RALF5	n.a.	1.2593	#VALUE!	At-RALF25	Pc-RALF7	n.a.	1.166	#VALUE!	At-RALF1	At-RALF9	0.7557	0.5716	0.756385						Fa-RALF14	Fa-RALF34	n.a.	1.4322	#VALUE!
At-RALF21	Fv-RALF6	2.6665	n.a.	#VALUE!	At-RALF13	Fa-RALF22	1.6479	0.6956	0.422113	At-RALF17	Md-RALF8	0.6467	0.5984	0.925313	At-RALF19	Pa-RALF17	n.a.	0.2877	#VALUE!	At-RALF27	Pm-RALF8	n.a.	0.7908	#VALUE!	At-RALF21	Pp-RALF6	n.a.	1.1669	#VALUE!	At-RALF25	Pc-RALF8	2.5509	2.0605	0.807754	At-RALF15	At-RALF34	0.6467	0.4898	0.757384						Fa-RALF14	Fa-RALF35	n.a.	0.7967	#VALUE!
At-RALF21	Fv-RALF7	1.4352	0.5927	0.412974	At-RALF13	Fa-RALF23	0.7557	0.6956	0.920471	At-RALF17	Md-RALF9	0.4506	0.6579	1.46005	At-RALF19	Pa-RALF2	n.a.	0.7007	#VALUE!	At-RALF27	Pm-RALF9	n.a.	0.874	#VALUE!	At-RALF21	Pp-RALF7	1.301	1.3576	1.0435	At-RALF25	Pc-RALF9	1.1432	1.9573	1.71212	At-RALF25	At-RALF32	0.8694	0.6648	0.764665						Fa-RALF14	Fa-RALF36	n.a.	0.5604	#VALUE!
At-RALF21	Fv-RALF8	n.a.	1.1445	#VALUE!	At-RALF13	Fa-RALF24	1.0763	0.9313	0.865279	At-RALF18	Md-RALF1	2.7082	1.153	0.425744	At-RALF19	Pa-RALF3	1.3956	1.3308	0.953568	At-RALF28	Pm-RALF1	n.a.	2.2296	#VALUE!	At-RALF21	Pp-RALF8	n.a.	1.5948	#VALUE!	At-RALF26	Pc-RALF1	1.0298	2.0973	2.03661	At-RALF2	At-RALF6	0.8708	0.6661	0.764929						Fa-RALF14	Fa-RALF37	n.a.	0.5372	#VALUE!
At-RALF21	Fv-RALF9	n.a.	1.162	#VALUE!	At-RALF13	Fa-RALF25	n.a.	1.2296	#VALUE!	At-RALF18	Md-RALF10	n.a.	0.7735	#VALUE!	At-RALF19	Pa-RALF4	0.9887	1.5095	1.52675	At-RALF28	Pm-RALF2	0.6539	1.3031	1.99281	At-RALF21	Pp-RALF9	0.9913	1.1686	1.17886	At-RALF26	Pc-RALF10	n.a.	0.8169	#VALUE!	At-RALF3	At-RALF14	1.6479	1.2648	0.767522						Fa-RALF14	Fa-RALF38	1.0298	0.6215	0.603515
At-RALF22	Fv-RALF1	n.a.	1.2497	#VALUE!	At-RALF13	Fa-RALF26	0.7557	0.8442	1.11711	At-RALF18	Md-RALF11	1.1338	0.9169	0.808696	At-RALF19	Pa-RALF5	0.6913	n.a.	#VALUE!	At-RALF28	Pm-RALF3	n.a.	0.9614	#VALUE!	At-RALF22	Pp-RALF1	0.1915	0.8171	4.26684	At-RALF26	Pc-RALF2	2.2083	0.9467	0.428701	At-RALF9	At-RALF18	1.0124	0.7865	0.776867						Fa-RALF14	Fa-RALF39	0.6082	0.7449	1.22476
At-RALF22	Fv-RALF10	n.a.	1.7652	#VALUE!	At-RALF13	Fa-RALF27	n.a.	0.1722	#VALUE!	At-RALF18	Md-RALF12	0.824	1.0048	1.21942	At-RALF19	Pa-RALF6	n.a.	n.a.	#VALUE!	At-RALF28	Pm-RALF4	0.5156	3.4398	6.67145	At-RALF22	Pp-RALF10	n.a.	0.9187	#VALUE!	At-RALF26	Pc-RALF3	1.1058	1.1373	1.02849	At-RALF23	At-RALF31	0.9998	0.7779	0.778056						Fa-RALF14	Fa-RALF40	n.a.	1.273	#VALUE!
At-RALF22	Fv-RALF11	1.7376	1.6208	0.932781	At-RALF13	Fa-RALF28	n.a.	0.8432	#VALUE!	At-RALF18	Md-RALF13	1.3438	1.0763	0.800938	At-RALF19	Pa-RALF7	n.a.	0.7007	#VALUE!	At-RALF28	Pm-RALF5	1.0763	0.9313	0.865279	At-RALF22	Pp-RALF11	n.a.	n.a.	#VALUE!	At-RALF26	Pc-RALF4	1.1686	1.4181	1.2135	At-RALF10	At-RALF34	1.6479	1.2845	0.779477						Fa-RALF14	Fa-RALF41	n.a.	0.4436	#VALUE!
At-RALF22	Fv-RALF12	1.5699	n.a.	#VALUE!	At-RALF13	Fa-RALF29	n.a.	1.2296	#VALUE!	At-RALF18	Md-RALF14	0.824	1.0048	1.21942	At-RALF19	Pa-RALF8	0.915	n.a.	#VALUE!	At-RALF28	Pm-RALF6	0.9745	n.a.	#VALUE!	At-RALF22	Pp-RALF12	0.9452	2.1249	2.2481	At-RALF26	Pc-RALF5	1.0298	1.166	1.13226	At-RALF6	At-RALF13	1.6479	1.2845	0.779477						Fa-RALF15	Fa-RALF16	n.a.	0	#VALUE!
At-RALF22	Fv-RALF13	0.4674	0.9837	2.10462	At-RALF13	Fa-RALF3	n.a.	0.9396	#VALUE!	At-RALF18	Md-RALF15	n.a.	0.6355	#VALUE!	At-RALF19	Pa-RALF9	n.a.	0.9232	#VALUE!	At-RALF28	Pm-RALF7	1.6479	0.8442	0.512288	At-RALF22	Pp-RALF13	n.a.	n.a.	#VALUE!	At-RALF26	Pc-RALF6	2.2083	0.7694	0.348413	At-RALF22	At-RALF30	0.7356	0.5754	0.782219						Fa-RALF15	Fa-RALF17	n.a.	1.0875	#VALUE!
At-RALF22	Fv-RALF2	1.4829	2.5959	1.75056	At-RALF13	Fa-RALF30	n.a.	0.9396	#VALUE!	At-RALF18	Md-RALF16	0.9016	1.2027	1.33396	At-RALF2	Pa-RALF1	0.824	0.0577	0.0700243	At-RALF28	Pm-RALF8	0.8498	0.6758	0.795246	At-RALF22	Pp-RALF14	0.5955	n.a.	#VALUE!	At-RALF26	Pc-RALF7	n.a.	0.7631	#VALUE!	At-RALF14	At-RALF20	1.3438	1.068	0.794761						Fa-RALF15	Fa-RALF18	1.6479	0.1203	0.073002
At-RALF22	Fv-RALF3	0.3041	n.a.	#VALUE!	At-RALF13	Fa-RALF31	n.a.	1.0408	#VALUE!	At-RALF18	Md-RALF17	0.9016	1.2027	1.33396	At-RALF2	Pa-RALF10	1.6479	0.0577	0.0350143	At-RALF28	Pm-RALF9	n.a.	0.9011	#VALUE!	At-RALF22	Pp-RALF2	0.1915	0.8171	4.26684	At-RALF26	Pc-RALF8	n.a.	n.a.	#VALUE!	At-RALF7	At-RALF25	1.3438	1.068	0.794761						Fa-RALF15	Fa-RALF19	1.2648	0.5876	0.464579
At-RALF22	Fv-RALF4	0.5235	0.7775	1.4852	At-RALF13	Fa-RALF32	n.a.	1.3273	#VALUE!	At-RALF18	Md-RALF18	0.9016	1.2027	1.33396	At-RALF2	Pa-RALF11	n.a.	0.5558	#VALUE!	At-RALF29	Pm-RALF1	n.a.	n.a.	#VALUE!	At-RALF22	Pp-RALF3	1.7302	2.4237	1.40082	At-RALF26	Pc-RALF9	0.5716	2.0973	3.66917	At-RALF15	At-RALF27	0.62	0.4935	0.795968						Fa-RALF15	Fa-RALF20	n.a.	0.9123	#VALUE!
At-RALF22	Fv-RALF5	n.a.	4.0349	#VALUE!	At-RALF13	Fa-RALF33	1.6479	0.8442	0.512288	At-RALF18	Md-RALF19	1.3438	1.0763	0.800938	At-RALF2	Pa-RALF12	1.3656	0.5795	0.424356	At-RALF29	Pm-RALF2	0.9876	0.955	0.966991	At-RALF22	Pp-RALF4	0.1915	0.8171	4.26684	At-RALF27	Pc-RALF1	1.7376	1.0026	0.577003	At-RALF2	At-RALF18	1.3438	1.0763	0.800938						Fa-RALF15	Fa-RALF21	n.a.	0.5165	#VALUE!
At-RALF22	Fv-RALF6	0.7631	n.a.	#VALUE!	At-RALF13	Fa-RALF34	0.7557	2.4142	3.19465	At-RALF18	Md-RALF2	n.a.	0.6355	#VALUE!	At-RALF2	Pa-RALF13	n.a.	0.6065	#VALUE!	At-RALF29	Pm-RALF3	n.a.	1.4747	#VALUE!	At-RALF22	Pp-RALF5	0.689	3.0605	4.44194	At-RALF27	Pc-RALF10	n.a.	0.874	#VALUE!	At-RALF14	At-RALF35	1.5756	1.272	0.807312						Fa-RALF15	Fa-RALF22	n.a.	2.4719	#VALUE!
At-RALF22	Fv-RALF7	n.a.	0.7604	#VALUE!	At-RALF13	Fa-RALF35	n.a.	1.2296	#VALUE!	At-RALF18	Md-RALF20	n.a.	0.5984	#VALUE!	At-RALF2	Pa-RALF14	n.a.	0.6261	#VALUE!	At-RALF29	Pm-RALF4	0.6539	2.4404	3.73207	At-RALF22	Pp-RALF6	n.a.	2.387	#VALUE!	At-RALF27	Pc-RALF2	n.a.	0.9123	#VALUE!	At-RALF14	At-RALF36	1.5756	1.272	0.807312						Fa-RALF15	Fa-RALF23	n.a.	2.4719	#VALUE!
At-RALF22	Fv-RALF8	0.5863	1.3671	2.33174	At-RALF13	Fa-RALF36	0.3418	0.6804	1.99064	At-RALF18	Md-RALF3	0.7356	0.8512	1.15715	At-RALF2	Pa-RALF15	n.a.	0.5996	#VALUE!	At-RALF29	Pm-RALF5	0.9632	0.7919	0.822155	At-RALF22	Pp-RALF7	n.a.	2.0108	#VALUE!	At-RALF27	Pc-RALF3	0.9255	0.5163	0.557861	At-RALF16	At-RALF20	1.1281	0.9123	0.808705						Fa-RALF15	Fa-RALF24	1.0124	0.6293	0.621592
At-RALF22	Fv-RALF9	n.a.	2.4049	#VALUE!	At-RALF13	Fa-RALF37	n.a.	0.7255	#VALUE!	At-RALF18	Md-RALF4	n.a.	0.9169	#VALUE!	At-RALF2	Pa-RALF16	n.a.	1.2212	#VALUE!	At-RALF29	Pm-RALF6	0.7405	n.a.	#VALUE!	At-RALF22	Pp-RALF8	n.a.	1.1161	#VALUE!	At-RALF27	Pc-RALF4	1.3438	0.5776	0.429826	At-RALF5	At-RALF23	1.5699	1.2803	0.81553						Fa-RALF15	Fa-RALF25	1.6479	0.1203	0.073002
At-RALF23	Fv-RALF1	0.5653	1.1418	2.01981	At-RALF13	Fa-RALF38	n.a.	1.0241	#VALUE!	At-RALF18	Md-RALF5	1.8637	1.0048	0.539143	At-RALF2	Pa-RALF17	n.a.	0.5222	#VALUE!	At-RALF29	Pm-RALF7	n.a.	0.9293	#VALUE!	At-RALF22	Pp-RALF9	0.5577	1.1198	2.00789	At-RALF27	Pc-RALF5	1.7376	1.2497	0.71921	At-RALF32	At-RALF34	0.824	0.6807	0.826092						Fa-RALF15	Fa-RALF26	1.6479	n.a.	#VALUE!
At-RALF23	Fv-RALF10	n.a.	1.3711	#VALUE!	At-RALF13	Fa-RALF39	n.a.	1.3273	#VALUE!	At-RALF18	Md-RALF6	n.a.	1.2209	#VALUE!	At-RALF2	Pa-RALF2	0.6735	0.8817	1.30913	At-RALF29	Pm-RALF8	n.a.	0.5427	#VALUE!	At-RALF23	Pp-RALF1	n.a.	0.2578	#VALUE!	At-RALF27	Pc-RALF6	1.1281	0.7449	0.660314	At-RALF13	At-RALF35	0.6987	0.5833	0.834836						Fa-RALF15	Fa-RALF27	n.a.	0.5165	#VALUE!
At-RALF23	Fv-RALF11	n.a.	1.2786	#VALUE!	At-RALF13	Fa-RALF4	0.7557	2.4142	3.19465	At-RALF18	Md-RALF7	0.824	1.0048	1.21942	At-RALF2	Pa-RALF3	1.301	0.2973	0.228517	At-RALF29	Pm-RALF9	n.a.	0.9921	#VALUE!	At-RALF23	Pp-RALF10	n.a.	0.824	#VALUE!	At-RALF27	Pc-RALF7	n.a.	0.8171	#VALUE!	At-RALF13	At-RALF36	0.6987	0.5833	0.834836						Fa-RALF15	Fa-RALF28	2.031	0.824	0.405711
At-RALF23	Fv-RALF12	1.8426	n.a.	#VALUE!	At-RALF13	Fa-RALF40	n.a.	1.0408	#VALUE!	At-RALF18	Md-RALF8	n.a.	0.5984	#VALUE!	At-RALF2	Pa-RALF4	n.a.	0.9236	#VALUE!	At-RALF3	Pm-RALF1	n.a.	n.a.	#VALUE!	At-RALF23	Pp-RALF11	1.0298	0.7631	0.741018	At-RALF27	Pc-RALF8	2.2083	1.5183	0.687542	At-RALF17	At-RALF25	0.9452	0.7908	0.836648						Fa-RALF15	Fa-RALF29	n.a.	0.1203	#VALUE!
At-RALF23	Fv-RALF13	n.a.	0.2551	#VALUE!	At-RALF13	Fa-RALF41	n.a.	0.9396	#VALUE!	At-RALF18	Md-RALF9	2.5755	0.6579	0.255446	At-RALF2	Pa-RALF5	n.a.	n.a.	#VALUE!	At-RALF3	Pm-RALF2	0.5716	1.3844	2.42197	At-RALF23	Pp-RALF12	n.a.	2.1951	#VALUE!	At-RALF27	Pc-RALF9	1.7376	1.0026	0.577003	At-RALF9	At-RALF32	1.5461	1.3031	0.84283						Fa-RALF15	Fa-RALF30	1.0363	0.9367	0.903889
At-RALF23	Fv-RALF2	n.a.	2.7216	#VALUE!	At-RALF13	Fa-RALF5	n.a.	1.2296	#VALUE!	At-RALF19	Md-RALF1	1.0603	1.153	1.08743	At-RALF2	Pa-RALF6	n.a.	n.a.	#VALUE!	At-RALF3	Pm-RALF3	n.a.	0.5087	#VALUE!	At-RALF23	Pp-RALF13	n.a.	2.2699	#VALUE!	At-RALF28	Pc-RALF1	n.a.	0.6626	#VALUE!	At-RALF22	At-RALF26	1.5011	1.2963	0.863567						Fa-RALF15	Fa-RALF31	n.a.	0.4091	#VALUE!
At-RALF23	Fv-RALF3	n.a.	1.1542	#VALUE!	At-RALF13	Fa-RALF6	n.a.	1.0983	#VALUE!	At-RALF19	Md-RALF10	n.a.	0.7735	#VALUE!	At-RALF2	Pa-RALF7	1.952	0.7967	0.408145	At-RALF3	Pm-RALF4	0.9241	1.5247	1.64993	At-RALF23	Pp-RALF14	2.6665	0.943	0.353647	At-RALF28	Pc-RALF10	n.a.	0.9011	#VALUE!	At-RALF14	At-RALF19	0.9178	0.7972	0.868599						Fa-RALF15	Fa-RALF32	n.a.	0.1203	#VALUE!
At-RALF23	Fv-RALF4	n.a.	0.9567	#VALUE!	At-RALF13	Fa-RALF7	1.6479	1.6479	1	At-RALF19	Md-RALF11	n.a.	0.9169	#VALUE!	At-RALF2	Pa-RALF8	0.7166	1.8426	2.57131	At-RALF3	Pm-RALF5	1.301	0.2973	0.228517	At-RALF23	Pp-RALF2	n.a.	0.2578	#VALUE!	At-RALF28	Pc-RALF2	0.6566	0.8795	1.33948	At-RALF32	At-RALF35	0.9178	0.7972	0.868599						Fa-RALF15	Fa-RALF33	1.2648	0.5876	0.464579
At-RALF23	Fv-RALF5	n.a.	1.9658	#VALUE!	At-RALF13	Fa-RALF8	1.6479	1.6479	1	At-RALF19	Md-RALF12	1.8637	1.0048	0.539143	At-RALF2	Pa-RALF9	n.a.	0.5408	#VALUE!	At-RALF3	Pm-RALF6	n.a.	1.3053	#VALUE!	At-RALF23	Pp-RALF3	n.a.	1.8567	#VALUE!	At-RALF28	Pc-RALF3	1.166	0.9041	0.775386	At-RALF32	At-RALF36	0.9178	0.7972	0.868599						Fa-RALF15	Fa-RALF34	n.a.	1.4322	#VALUE!
At-RALF23	Fv-RALF6	n.a.	n.a.	#VALUE!	At-RALF13	Fa-RALF9	0.7998	0.8306	1.03851	At-RALF19	Md-RALF13	n.a.	1.0763	#VALUE!	At-RALF20	Pa-RALF1	0.6655	1.0818	1.62554	At-RALF3	Pm-RALF7	n.a.	0.2973	#VALUE!	At-RALF23	Pp-RALF4	n.a.	0.2578	#VALUE!	At-RALF28	Pc-RALF4	1.2555	0.8941	0.712147	At-RALF1	At-RALF20	1.2519	1.0929	0.872993						Fa-RALF15	Fa-RALF35	n.a.	0.1203	#VALUE!
At-RALF23	Fv-RALF7	1.0271	0.6443	0.6273	At-RALF14	Fa-RALF1	2.2083	0.7694	0.348413	At-RALF19	Md-RALF14	1.8637	1.0048	0.539143	At-RALF20	Pa-RALF10	1.4894	1.0443	0.701155	At-RALF3	Pm-RALF8	1.0397	0.2524	0.242762	At-RALF23	Pp-RALF5	n.a.	1.8502	#VALUE!	At-RALF28	Pc-RALF5	2.7242	1.5029	0.551685	At-RALF4	At-RALF20	1.2519	1.0929	0.872993						Fa-RALF15	Fa-RALF36	n.a.	0.3658	#VALUE!
At-RALF23	Fv-RALF8	n.a.	1.3974	#VALUE!	At-RALF14	Fa-RALF10	1.5729	0.824	0.523873	At-RALF19	Md-RALF15	n.a.	0.6355	#VALUE!	At-RALF20	Pa-RALF11	n.a.	1.1455	#VALUE!	At-RALF3	Pm-RALF9	n.a.	0.2973	#VALUE!	At-RALF23	Pp-RALF6	n.a.	1.6617	#VALUE!	At-RALF28	Pc-RALF6	0.3041	0.8795	2.89214	At-RALF6	At-RALF26	1.2519	1.0929	0.872993						Fa-RALF15	Fa-RALF37	0.4674	0.0569	0.121737
At-RALF23	Fv-RALF9	n.a.	1.6619	#VALUE!	At-RALF14	Fa-RALF11	n.a.	1.3797	#VALUE!	At-RALF19	Md-RALF16	2.4477	1.2027	0.491359	At-RALF20	Pa-RALF12	n.a.	1.118	#VALUE!	At-RALF30	Pm-RALF1	n.a.	n.a.	#VALUE!	At-RALF23	Pp-RALF7	1.4153	1.7337	1.22497	At-RALF28	Pc-RALF7	1.6479	0.8442	0.512288	At-RALF17	At-RALF30	0.4099	0.3597	0.877531						Fa-RALF15	Fa-RALF38	n.a.	0	#VALUE!
At-RALF24	Fv-RALF1	n.a.	2.3588	#VALUE!	At-RALF14	Fa-RALF12	1.0929	0.4958	0.453655	At-RALF19	Md-RALF17	2.4477	1.2027	0.491359	At-RALF20	Pa-RALF13	2.5255	0.6711	0.26573	At-RALF30	Pm-RALF2	n.a.	0.8047	#VALUE!	At-RALF23	Pp-RALF8	n.a.	1.2071	#VALUE!	At-RALF28	Pc-RALF8	0.3496	1.75	5.00572	At-RALF1	At-RALF29	1.0566	0.9374	0.887185						Fa-RALF15	Fa-RALF39	n.a.	0.1203	#VALUE!
At-RALF24	Fv-RALF10	n.a.	1.4955	#VALUE!	At-RALF14	Fa-RALF13	0.8432	0.5356	0.635199	At-RALF19	Md-RALF18	2.4477	1.2027	0.491359	At-RALF20	Pa-RALF14	n.a.	0.7449	#VALUE!	At-RALF30	Pm-RALF3	n.a.	1.3539	#VALUE!	At-RALF23	Pp-RALF9	0.4944	1.1445	2.31493	At-RALF28	Pc-RALF9	n.a.	0.6626	#VALUE!	At-RALF4	At-RALF29	1.0566	0.9374	0.887185						Fa-RALF15	Fa-RALF40	n.a.	0.4091	#VALUE!
At-RALF24	Fv-RALF11	n.a.	1.0879	#VALUE!	At-RALF14	Fa-RALF14	0.7489	0.0589	0.0786487	At-RALF19	Md-RALF19	n.a.	1.0763	#VALUE!	At-RALF20	Pa-RALF15	n.a.	1.0603	#VALUE!	At-RALF30	Pm-RALF4	0.7998	1.2478	1.56014	At-RALF13	Pp-RALF1	0.7557	1.6479	2.18063	At-RALF29	Pc-RALF1	n.a.	0.8854	#VALUE!	At-RALF15	At-RALF25	0.6655	0.5913	0.888505						Fa-RALF15	Fa-RALF41	1.0363	0.9367	0.903889
At-RALF24	Fv-RALF12	1.4533	n.a.	#VALUE!	At-RALF14	Fa-RALF15	1.5729	0.5438	0.345731	At-RALF19	Md-RALF2	n.a.	0.6355	#VALUE!	At-RALF20	Pa-RALF16	1.4594	2.6946	1.84638	At-RALF30	Pm-RALF5	n.a.	0.7534	#VALUE!	At-RALF13	Pp-RALF10	1.8761	0.3679	0.196098	At-RALF29	Pc-RALF10	n.a.	0.9921	#VALUE!	At-RALF30	At-RALF32	0.7739	0.6927	0.895077						Fa-RALF16	Fa-RALF17	1.6479	1.0064	0.610717
At-RALF24	Fv-RALF13	0.1747	1.3474	7.71265	At-RALF14	Fa-RALF16	0.9255	0.5163	0.557861	At-RALF19	Md-RALF20	1.3956	0.5984	0.428776	At-RALF20	Pa-RALF17	n.a.	0.3351	#VALUE!	At-RALF30	Pm-RALF6	2.3968	2.1206	0.884763	At-RALF13	Pp-RALF11	n.a.	2.6945	#VALUE!	At-RALF29	Pc-RALF2	0.5716	0.7489	1.31018	At-RALF12	At-RALF35	1.0433	0.9356	0.89677						Fa-RALF16	Fa-RALF18	0.7662	0.0586	0.0764813
At-RALF24	Fv-RALF2	3.2178	0.9206	0.286096	At-RALF14	Fa-RALF17	n.a.	0.7962	#VALUE!	At-RALF19	Md-RALF3	1.5596	0.8512	0.545781	At-RALF20	Pa-RALF2	n.a.	0.9261	#VALUE!	At-RALF30	Pm-RALF7	n.a.	0.8584	#VALUE!	At-RALF13	Pp-RALF12	n.a.	1.3149	#VALUE!	At-RALF29	Pc-RALF3	1.1923	1.3965	1.17127	At-RALF12	At-RALF36	1.0433	0.9356	0.89677						Fa-RALF16	Fa-RALF19	0.5716	0.6215	1.0873
At-RALF24	Fv-RALF3	1.7269	2.4436	1.41502	At-RALF14	Fa-RALF18	1.5729	0.824	0.523873	At-RALF19	Md-RALF4	n.a.	0.9169	#VALUE!	At-RALF20	Pa-RALF3	0.5199	1.4594	2.80708	At-RALF30	Pm-RALF8	n.a.	0.8044	#VALUE!	At-RALF13	Pp-RALF13	n.a.	1.3273	#VALUE!	At-RALF29	Pc-RALF4	1.2954	1.3571	1.04763	At-RALF14	At-RALF31	0.7662	0.689	0.899243						Fa-RALF16	Fa-RALF20	2.4142	0.7631	0.316088
At-RALF24	Fv-RALF4	0.7324	0.4552	0.621518	At-RALF14	Fa-RALF19	0.7489	0.0589	0.0786487	At-RALF19	Md-RALF5	n.a.	1.0048	#VALUE!	At-RALF20	Pa-RALF4	n.a.	1.1021	#VALUE!	At-RALF30	Pm-RALF9	n.a.	0.9169	#VALUE!	At-RALF13	Pp-RALF14	n.a.	2.0243	#VALUE!	At-RALF29	Pc-RALF5	2.2342	1.2203	0.546191	At-RALF25	At-RALF26	0.3961	0.3597	0.908104						Fa-RALF16	Fa-RALF21	0.5587	0.6236	1.11616
At-RALF24	Fv-RALF5	n.a.	0.7109	#VALUE!	At-RALF14	Fa-RALF2	1.0763	1.4549	1.35176	At-RALF19	Md-RALF6	n.a.	1.2209	#VALUE!	At-RALF20	Pa-RALF5	0.4408	n.a.	#VALUE!	At-RALF31	Pm-RALF1	n.a.	1.5277	#VALUE!	At-RALF13	Pp-RALF2	0.7557	1.6479	2.18063	At-RALF29	Pc-RALF6	0.2326	0.7489	3.21969	At-RALF17	At-RALF28	0.6539	0.5978	0.914207						Fa-RALF16	Fa-RALF22	1.6479	2.4933	1.51302
At-RALF24	Fv-RALF6	0.7016	0.7109	1.01326	At-RALF14	Fa-RALF20	n.a.	0.8828	#VALUE!	At-RALF19	Md-RALF7	1.8637	1.0048	0.539143	At-RALF20	Pa-RALF6	n.a.	n.a.	#VALUE!	At-RALF31	Pm-RALF2	n.a.	0.5165	#VALUE!	At-RALF13	Pp-RALF3	n.a.	1.0929	#VALUE!	At-RALF29	Pc-RALF7	n.a.	0.9293	#VALUE!	At-RALF18	At-RALF28	0.6539	0.5978	0.914207						Fa-RALF16	Fa-RALF23	0.8442	2.4933	2.95345
At-RALF24	Fv-RALF7	n.a.	0.993	#VALUE!	At-RALF14	Fa-RALF21	0.148	0.6821	4.60878	At-RALF19	Md-RALF8	1.3956	0.5984	0.428776	At-RALF20	Pa-RALF7	n.a.	0.7221	#VALUE!	At-RALF31	Pm-RALF3	1.5277	0.6924	0.45323	At-RALF13	Pp-RALF4	0.7557	1.6479	2.18063	At-RALF29	Pc-RALF8	0.62	1.3711	2.21145	At-RALF5	At-RALF27	0.7489	0.6943	0.927093						Fa-RALF16	Fa-RALF24	0.8442	0.6658	0.788676
At-RALF24	Fv-RALF8	2.3296	1.1936	0.512363	At-RALF14	Fa-RALF22	n.a.	2.1538	#VALUE!	At-RALF19	Md-RALF9	0.9276	0.6579	0.70925	At-RALF20	Pa-RALF8	0.9567	n.a.	#VALUE!	At-RALF31	Pm-RALF4	0.2047	1.1936	5.83097	At-RALF13	Pp-RALF5	n.a.	1.1852	#VALUE!	At-RALF29	Pc-RALF9	n.a.	0.8854	#VALUE!	At-RALF16	At-RALF28	1.1923	1.1096	0.930638						Fa-RALF16	Fa-RALF25	0.7662	0.0586	0.0764813
At-RALF24	Fv-RALF9	n.a.	0.968	#VALUE!	At-RALF14	Fa-RALF23	2.2083	2.1538	0.97532	At-RALF2	Md-RALF1	1.1373	0.4705	0.413699	At-RALF20	Pa-RALF9	n.a.	0.9567	#VALUE!	At-RALF31	Pm-RALF5	1.3128	0.874	0.665753	At-RALF13	Pp-RALF6	n.a.	1.1035	#VALUE!	At-RALF3	Pc-RALF1	n.a.	0.9745	#VALUE!	At-RALF15	At-RALF33	0.5482	0.5135	0.936702						Fa-RALF16	Fa-RALF26	2.4142	n.a.	#VALUE!
At-RALF25	Fv-RALF1	1.1432	1.9573	1.71212	At-RALF14	Fa-RALF24	1.3844	0.0589	0.0425455	At-RALF2	Md-RALF10	n.a.	0.7845	#VALUE!	At-RALF21	Pa-RALF1	n.a.	1.3102	#VALUE!	At-RALF31	Pm-RALF6	0.4408	n.a.	#VALUE!	At-RALF13	Pp-RALF7	0.669	1.0632	1.58924	At-RALF3	Pc-RALF10	n.a.	0.2973	#VALUE!	At-RALF7	At-RALF13	1.3956	1.3308	0.953568						Fa-RALF16	Fa-RALF27	0.5587	0.6236	1.11616
At-RALF25	Fv-RALF10	n.a.	1.5095	#VALUE!	At-RALF14	Fa-RALF25	1.5729	0.824	0.523873	At-RALF2	Md-RALF11	n.a.	0.058	#VALUE!	At-RALF21	Pa-RALF10	n.a.	1.2593	#VALUE!	At-RALF31	Pm-RALF7	n.a.	0.9041	#VALUE!	At-RALF13	Pp-RALF8	n.a.	0.8442	#VALUE!	At-RALF3	Pc-RALF2	n.a.	0.2788	#VALUE!	At-RALF10	At-RALF33	0.9876	0.955	0.966991						Fa-RALF16	Fa-RALF28	n.a.	0.7662	#VALUE!
At-RALF25	Fv-RALF11	n.a.	1.6068	#VALUE!	At-RALF14	Fa-RALF26	n.a.	n.a.	#VALUE!	At-RALF2	Md-RALF12	0.824	0.0577	0.0700243	At-RALF21	Pa-RALF11	1.7847	1.6074	0.900656	At-RALF31	Pm-RALF8	2.3296	0.7908	0.339457	At-RALF13	Pp-RALF9	n.a.	0.6284	#VALUE!	At-RALF3	Pc-RALF3	1.2339	0.7185	0.5823	At-RALF6	At-RALF12	0.9853	0.9541	0.968335						Fa-RALF16	Fa-RALF29	n.a.	0.0586	#VALUE!
At-RALF25	Fv-RALF12	1.5063	n.a.	#VALUE!	At-RALF14	Fa-RALF27	0.148	0.6821	4.60878	At-RALF2	Md-RALF13	0.1885	0.0577	0.306101	At-RALF21	Pa-RALF12	2.1249	1.5461	0.727611	At-RALF31	Pm-RALF9	2.0973	0.9683	0.461689	At-RALF24	Pp-RALF1	0.3895	0.876	2.24904	At-RALF3	Pc-RALF4	1.2519	0.5955	0.475677	At-RALF24	At-RALF29	0.9745	0.9567	0.981734						Fa-RALF16	Fa-RALF30	n.a.	0.9984	#VALUE!
At-RALF25	Fv-RALF13	0.5372	2.1437	3.99051	At-RALF14	Fa-RALF28	n.a.	1.0397	#VALUE!	At-RALF2	Md-RALF14	1.6479	0.1885	0.114388	At-RALF21	Pa-RALF13	0.9913	1.1686	1.17886	At-RALF32	Pm-RALF1	n.a.	2.3731	#VALUE!	At-RALF24	Pp-RALF10	2.0508	0.5093	0.248342	At-RALF3	Pc-RALF5	n.a.	2.6224	#VALUE!	At-RALF10	At-RALF20	1.1411	1.1248	0.985716						Fa-RALF16	Fa-RALF31	n.a.	0.3854	#VALUE!
At-RALF25	Fv-RALF2	n.a.	1.0929	#VALUE!	At-RALF14	Fa-RALF29	n.a.	0.824	#VALUE!	At-RALF2	Md-RALF15	0.824	0.824	1	At-RALF21	Pa-RALF14	n.a.	1.8567	#VALUE!	At-RALF32	Pm-RALF2	n.a.	1.5063	#VALUE!	At-RALF24	Pp-RALF11	n.a.	n.a.	#VALUE!	At-RALF3	Pc-RALF6	n.a.	0.299	#VALUE!	At-RALF1	At-RALF31	0.824	0.824	1						Fa-RALF16	Fa-RALF32	0.7662	0.0586	0.0764813
At-RALF25	Fv-RALF3	0.8645	2.4579	2.84315	At-RALF14	Fa-RALF3	n.a.	0.4552	#VALUE!	At-RALF2	Md-RALF16	n.a.	0.1513	#VALUE!	At-RALF21	Pa-RALF15	2.1249	2.1815	1.02664	At-RALF32	Pm-RALF3	n.a.	2.1384	#VALUE!	At-RALF24	Pp-RALF12	1.4397	0.689	0.478572	At-RALF3	Pc-RALF7	n.a.	0.2973	#VALUE!	At-RALF23	At-RALF30	0.9582	0.9614	1.00334						Fa-RALF16	Fa-RALF33	0.5716	0.6215	1.0873
At-RALF25	Fv-RALF4	2.2434	0.6339	0.282562	At-RALF14	Fa-RALF30	n.a.	0.4552	#VALUE!	At-RALF2	Md-RALF17	n.a.	0.1513	#VALUE!	At-RALF21	Pa-RALF16	2.1678	1.1933	0.550466	At-RALF32	Pm-RALF4	0.7998	n.a.	#VALUE!	At-RALF24	Pp-RALF13	n.a.	0.762	#VALUE!	At-RALF3	Pc-RALF8	1.2941	1.3615	1.05208	At-RALF21	At-RALF27	1.333	1.3473	1.01073						Fa-RALF16	Fa-RALF34	n.a.	1.8394	#VALUE!
At-RALF25	Fv-RALF5	n.a.	1.166	#VALUE!	At-RALF14	Fa-RALF31	1.0763	1.4549	1.35176	At-RALF2	Md-RALF18	n.a.	0.1513	#VALUE!	At-RALF21	Pa-RALF17	n.a.	0.622	#VALUE!	At-RALF32	Pm-RALF5	n.a.	1.7962	#VALUE!	At-RALF24	Pp-RALF14	3.2958	1.9685	0.597275	At-RALF3	Pc-RALF9	2.1249	0.9745	0.45861	At-RALF6	At-RALF9	0.9396	0.9659	1.02799						Fa-RALF16	Fa-RALF35	n.a.	0.0586	#VALUE!
At-RALF25	Fv-RALF6	0.7662	0.8454	1.10337	At-RALF14	Fa-RALF32	2.2083	0.7694	0.348413	At-RALF2	Md-RALF19	0	0.0577	#DIV/0!	At-RALF21	Pa-RALF2	n.a.	1.5948	#VALUE!	At-RALF32	Pm-RALF6	1.8252	1.6099	0.88204	At-RALF24	Pp-RALF2	0.3895	0.876	2.24904	At-RALF30	Pc-RALF1	1.4829	0.8584	0.578866	At-RALF13	At-RALF25	0.5913	0.6133	1.03721						Fa-RALF16	Fa-RALF36	n.a.	0.4329	#VALUE!
At-RALF25	Fv-RALF7	1.4153	1.0603	0.74917	At-RALF14	Fa-RALF33	0.7489	0.0589	0.0786487	At-RALF2	Md-RALF2	1.6479	0.824	0.50003	At-RALF21	Pa-RALF3	n.a.	1.6084	#VALUE!	At-RALF32	Pm-RALF7	n.a.	1.6215	#VALUE!	At-RALF24	Pp-RALF3	2.1249	0.284	0.133653	At-RALF30	Pc-RALF10	n.a.	0.9169	#VALUE!	At-RALF5	At-RALF24	1.3089	1.3587	1.03805						Fa-RALF16	Fa-RALF37	1.6479	0.0577	0.0350143
At-RALF25	Fv-RALF8	1.3089	1.3539	1.03438	At-RALF14	Fa-RALF34	n.a.	1.6339	#VALUE!	At-RALF2	Md-RALF20	n.a.	0.3681	#VALUE!	At-RALF21	Pa-RALF4	1.3341	0.5676	0.425455	At-RALF32	Pm-RALF8	2.4477	1.2027	0.491359	At-RALF24	Pp-RALF4	0.3895	0.876	2.24904	At-RALF30	Pc-RALF2	0.9745	0.7845	0.805028	At-RALF20	At-RALF28	0.5863	0.614	1.04725						Fa-RALF16	Fa-RALF38	0.1722	0	0
At-RALF25	Fv-RALF9	1.4467	1.7389	1.20198	At-RALF14	Fa-RALF35	n.a.	0.824	#VALUE!	At-RALF2	Md-RALF3	0.824	0.1203	0.145995	At-RALF21	Pa-RALF5	2.1249	n.a.	#VALUE!	At-RALF32	Pm-RALF9	n.a.	1.7962	#VALUE!	At-RALF24	Pp-RALF5	1.0179	0.762	0.7486	At-RALF30	Pc-RALF3	0.7277	1.0598	1.45637	At-RALF26	At-RALF27	0.4248	0.4465	1.05108						Fa-RALF16	Fa-RALF39	0.7662	0.0586	0.0764813
At-RALF26	Fv-RALF1	0.9313	2.2694	2.43681	At-RALF14	Fa-RALF36	1.0397	0.6355	0.611234	At-RALF2	Md-RALF4	n.a.	0.1209	#VALUE!	At-RALF21	Pa-RALF6	n.a.	n.a.	#VALUE!	At-RALF33	Pm-RALF1	n.a.	n.a.	#VALUE!	At-RALF24	Pp-RALF6	n.a.	0.7109	#VALUE!	At-RALF30	Pc-RALF4	0.7382	1.042	1.41154	At-RALF10	At-RALF28	0.9141	0.9716	1.0629						Fa-RALF16	Fa-RALF40	n.a.	0.3854	#VALUE!
At-RALF26	Fv-RALF10	n.a.	0.9041	#VALUE!	At-RALF14	Fa-RALF37	1.0929	0.4958	0.453655	At-RALF2	Md-RALF5	0.824	0.1885	0.228762	At-RALF21	Pa-RALF7	n.a.	0.3429	#VALUE!	At-RALF33	Pm-RALF2	n.a.	1.1458	#VALUE!	At-RALF24	Pp-RALF7	1.6099	1.0084	0.626374	At-RALF30	Pc-RALF5	n.a.	1.1678	#VALUE!	At-RALF7	At-RALF30	0.7771	0.8374	1.0776						Fa-RALF16	Fa-RALF41	n.a.	0.9984	#VALUE!
At-RALF26	Fv-RALF11	n.a.	1.166	#VALUE!	At-RALF14	Fa-RALF38	0.5294	0.5163	0.975255	At-RALF2	Md-RALF6	n.a.	1.3474	#VALUE!	At-RALF21	Pa-RALF8	n.a.	2.4579	#VALUE!	At-RALF33	Pm-RALF3	n.a.	1.4529	#VALUE!	At-RALF24	Pp-RALF8	0.8432	2.6224	3.11006	At-RALF30	Pc-RALF6	0.6987	0.7112	1.01789	At-RALF16	At-RALF29	0.7557	0.8442	1.11711						Fa-RALF17	Fa-RALF18	n.a.	0.8817	#VALUE!
At-RALF26	Fv-RALF12	0.8848	n.a.	#VALUE!	At-RALF14	Fa-RALF39	2.2083	0.7694	0.348413	At-RALF2	Md-RALF7	0.824	0.0577	0.0700243	At-RALF21	Pa-RALF9	n.a.	1.0818	#VALUE!	At-RALF33	Pm-RALF4	0.6181	n.a.	#VALUE!	At-RALF24	Pp-RALF9	1.2519	0.7277	0.581276	At-RALF30	Pc-RALF7	n.a.	0.8584	#VALUE!	At-RALF2	At-RALF20	1.0252	1.1629	1.13432						Fa-RALF17	Fa-RALF19	n.a.	0.7449	#VALUE!
At-RALF26	Fv-RALF13	0.4327	n.a.	#VALUE!	At-RALF14	Fa-RALF4	n.a.	1.6339	#VALUE!	At-RALF2	Md-RALF8	n.a.	0.3681	#VALUE!	At-RALF22	Pa-RALF1	n.a.	4.0349	#VALUE!	At-RALF33	Pm-RALF5	n.a.	1.2958	#VALUE!	At-RALF25	Pp-RALF1	0.8442	1.2606	1.49325	At-RALF30	Pc-RALF8	0.6355	1.1044	1.73784	At-RALF6	At-RALF7	0.47	0.5344	1.13702						Fa-RALF17	Fa-RALF20	0	0.1203	#DIV/0!
At-RALF26	Fv-RALF2	n.a.	0.7277	#VALUE!	At-RALF14	Fa-RALF40	1.0763	1.4549	1.35176	At-RALF2	Md-RALF9	1.8426	0.5408	0.293498	At-RALF22	Pa-RALF10	0.689	3.0605	4.44194	At-RALF33	Pm-RALF6	2.9777	1.2071	0.40538	At-RALF25	Pp-RALF10	0.9345	0.6448	0.689995	At-RALF30	Pc-RALF9	n.a.	0.8584	#VALUE!	At-RALF6	At-RALF35	1.9685	2.2434	1.13965						Fa-RALF17	Fa-RALF21	n.a.	0.9313	#VALUE!
At-RALF26	Fv-RALF3	n.a.	1.3298	#VALUE!	At-RALF14	Fa-RALF41	n.a.	0.4552	#VALUE!	At-RALF20	Md-RALF1	1.2882	1.0763	0.835507	At-RALF22	Pa-RALF11	n.a.	3.6449	#VALUE!	At-RALF33	Pm-RALF7	n.a.	1.2027	#VALUE!	At-RALF25	Pp-RALF11	1.195	n.a.	#VALUE!	At-RALF31	Pc-RALF1	0.6215	0.6039	0.971681	At-RALF6	At-RALF36	1.9685	2.2434	1.13965						Fa-RALF17	Fa-RALF22	n.a.	n.a.	#VALUE!
At-RALF26	Fv-RALF4	n.a.	0.6785	#VALUE!	At-RALF14	Fa-RALF5	n.a.	0.824	#VALUE!	At-RALF20	Md-RALF10	n.a.	0.879	#VALUE!	At-RALF22	Pa-RALF12	n.a.	1.6902	#VALUE!	At-RALF33	Pm-RALF8	n.a.	0.9434	#VALUE!	At-RALF25	Pp-RALF12	n.a.	1.1161	#VALUE!	At-RALF31	Pc-RALF10	2.0973	0.9683	0.461689	At-RALF22	At-RALF27	0.6355	0.7333	1.15389						Fa-RALF17	Fa-RALF23	n.a.	n.a.	#VALUE!
At-RALF26	Fv-RALF5	n.a.	0.7631	#VALUE!	At-RALF14	Fa-RALF6	0.9255	0.5163	0.557861	At-RALF20	Md-RALF11	0.8922	0.9837	1.10256	At-RALF22	Pa-RALF13	0.5577	1.1198	2.00789	At-RALF33	Pm-RALF9	n.a.	1.2958	#VALUE!	At-RALF25	Pp-RALF13	n.a.	1.2606	#VALUE!	At-RALF31	Pc-RALF2	0.6082	0.7449	1.22476	At-RALF1	At-RALF28	0.7356	0.8512	1.15715						Fa-RALF17	Fa-RALF24	n.a.	0.6735	#VALUE!
At-RALF26	Fv-RALF6	1.4397	1.0433	0.724665	At-RALF14	Fa-RALF7	n.a.	0.8828	#VALUE!	At-RALF20	Md-RALF12	0.6655	1.0818	1.62554	At-RALF22	Pa-RALF14	n.a.	n.a.	#VALUE!	At-RALF34	Pm-RALF1	2.0508	1.542	0.751902	At-RALF25	Pp-RALF14	1.1942	4.8379	4.05116	At-RALF31	Pc-RALF3	n.a.	0.5757	#VALUE!	At-RALF4	At-RALF28	0.7356	0.8512	1.15715						Fa-RALF17	Fa-RALF25	n.a.	0.8817	#VALUE!
At-RALF26	Fv-RALF7	2.6224	0.5266	0.200808	At-RALF14	Fa-RALF8	n.a.	0.8828	#VALUE!	At-RALF20	Md-RALF13	1.0252	1.1629	1.13432	At-RALF22	Pa-RALF15	n.a.	n.a.	#VALUE!	At-RALF34	Pm-RALF2	0.5863	0.7433	1.26778	At-RALF25	Pp-RALF2	0.8442	1.2606	1.49325	At-RALF31	Pc-RALF4	n.a.	0.5776	#VALUE!	At-RALF7	At-RALF23	1.9237	2.257	1.17326						Fa-RALF17	Fa-RALF26	0.9607	n.a.	#VALUE!
At-RALF26	Fv-RALF8	n.a.	0.7662	#VALUE!	At-RALF14	Fa-RALF9	n.a.	n.a.	#VALUE!	At-RALF20	Md-RALF14	0.6655	1.0818	1.62554	At-RALF22	Pa-RALF16	0.5955	n.a.	#VALUE!	At-RALF34	Pm-RALF3	n.a.	1.1065	#VALUE!	At-RALF25	Pp-RALF3	n.a.	0.4674	#VALUE!	At-RALF31	Pc-RALF5	0.3094	1.91	6.17324	At-RALF11	At-RALF24	1.0013	1.1793	1.17777						Fa-RALF17	Fa-RALF27	n.a.	0.9313	#VALUE!
At-RALF26	Fv-RALF9	n.a.	1.0373	#VALUE!	At-RALF15	Fa-RALF1	1.9237	n.a.	#VALUE!	At-RALF20	Md-RALF15	n.a.	0.8377	#VALUE!	At-RALF22	Pa-RALF17	n.a.	0.9187	#VALUE!	At-RALF34	Pm-RALF4	0.7557	1.2769	1.68969	At-RALF25	Pp-RALF4	0.8442	1.2606	1.49325	At-RALF31	Pc-RALF6	0.3041	0.7449	2.44952	At-RALF6	At-RALF8	0.611	0.7405	1.21195						Fa-RALF17	Fa-RALF28	0.5716	1.3844	2.42197
At-RALF26	Fa-RALF1	1.6479	0.8169	0.495722	At-RALF15	Fa-RALF10	n.a.	n.a.	#VALUE!	At-RALF20	Md-RALF16	0.7166	1.3077	1.82487	At-RALF22	Pa-RALF2	n.a.	1.1161	#VALUE!	At-RALF34	Pm-RALF5	n.a.	1.0709	#VALUE!	At-RALF25	Pp-RALF5	0.8442	1.2606	1.49325	At-RALF31	Pc-RALF7	n.a.	0.9041	#VALUE!	At-RALF16	At-RALF32	1.424	1.735	1.2184						Fa-RALF17	Fa-RALF29	1.2648	0.8817	0.697106
At-RALF27	Fv-RALF1	1.7376	1.0026	0.577003	At-RALF15	Fa-RALF11	0	1.9372	#DIV/0!	At-RALF20	Md-RALF17	0.7166	1.3077	1.82487	At-RALF22	Pa-RALF3	0.9452	2.1249	2.2481	At-RALF34	Pm-RALF6	1.7572	2.3238	1.32244	At-RALF25	Pp-RALF6	n.a.	1.166	#VALUE!	At-RALF31	Pc-RALF8	1.0013	1.1793	1.17777	At-RALF15	At-RALF24	0.6082	0.7449	1.22476						Fa-RALF17	Fa-RALF30	1.5699	0.831	0.529333
At-RALF27	Fv-RALF10	n.a.	1.0709	#VALUE!	At-RALF15	Fa-RALF12	n.a.	1.6613	#VALUE!	At-RALF20	Md-RALF18	0.7166	1.3077	1.82487	At-RALF22	Pa-RALF4	n.a.	n.a.	#VALUE!	At-RALF34	Pm-RALF7	n.a.	1.1096	#VALUE!	At-RALF25	Pp-RALF7	n.a.	1.8196	#VALUE!	At-RALF31	Pc-RALF9	1.166	0.6039	0.517925	At-RALF23	At-RALF33	1.3844	1.7302	1.24978						Fa-RALF17	Fa-RALF31	2.6224	0.7845	0.299153
At-RALF27	Fv-RALF11	n.a.	0.8171	#VALUE!	At-RALF15	Fa-RALF13	n.a.	n.a.	#VALUE!	At-RALF20	Md-RALF19	1.0252	1.1629	1.13432	At-RALF22	Pa-RALF5	n.a.	n.a.	#VALUE!	At-RALF34	Pm-RALF8	1.0763	1.1432	1.06216	At-RALF25	Pp-RALF8	n.a.	1.7376	#VALUE!	At-RALF32	Pc-RALF1	n.a.	1.3608	#VALUE!	At-RALF15	At-RALF32	0.4944	0.6398	1.29409						Fa-RALF17	Fa-RALF32	0.9123	0.7967	0.873287
At-RALF27	Fv-RALF12	1.1542	n.a.	#VALUE!	At-RALF15	Fa-RALF14	n.a.	1.1065	#VALUE!	At-RALF20	Md-RALF2	n.a.	0.8377	#VALUE!	At-RALF22	Pa-RALF6	1.0298	n.a.	#VALUE!	At-RALF34	Pm-RALF9	n.a.	1.1936	#VALUE!	At-RALF25	Pp-RALF9	0.3456	0.8584	2.4838	At-RALF32	Pc-RALF10	n.a.	1.7962	#VALUE!	At-RALF6	At-RALF10	0.4197	0.5462	1.30141						Fa-RALF17	Fa-RALF33	n.a.	0.7449	#VALUE!
At-RALF27	Fv-RALF13	0.4152	2.4516	5.90462	At-RALF15	Fa-RALF15	n.a.	2.4652	#VALUE!	At-RALF20	Md-RALF20	n.a.	0.6355	#VALUE!	At-RALF22	Pa-RALF7	0.1915	0.8171	4.26684	At-RALF35	Pm-RALF1	1.4083	1.036	0.735639	At-RALF26	Pp-RALF1	0.9313	1.5678	1.68345	At-RALF32	Pc-RALF2	0.2082	1.5011	7.20989	At-RALF10	At-RALF35	1.7464	2.3539	1.34786						Fa-RALF17	Fa-RALF34	0.3924	2.776	7.07441
At-RALF27	Fv-RALF2	n.a.	1.0499	#VALUE!	At-RALF15	Fa-RALF16	n.a.	n.a.	#VALUE!	At-RALF20	Md-RALF3	0.6655	0.8806	1.32322	At-RALF22	Pa-RALF8	2.0508	n.a.	#VALUE!	At-RALF35	Pm-RALF2	0.9452	1.1936	1.2628	At-RALF26	Pp-RALF10	3.2178	0.6126	0.190379	At-RALF32	Pc-RALF3	1.2209	1.3906	1.139	At-RALF10	At-RALF36	1.7464	2.3539	1.34786						Fa-RALF17	Fa-RALF35	1.2648	0.8817	0.697106
At-RALF27	Fv-RALF3	1.1281	1.952	1.73034	At-RALF15	Fa-RALF17	0.8474	1.5835	1.86866	At-RALF20	Md-RALF4	1.9685	0.9837	0.499721	At-RALF22	Pa-RALF9	1.9685	2.2434	1.13965	At-RALF35	Pm-RALF3	n.a.	0.9049	#VALUE!	At-RALF26	Pp-RALF11	1.195	n.a.	#VALUE!	At-RALF32	Pc-RALF4	1.1629	1.4072	1.21008	At-RALF3	At-RALF22	0.7596	1.0341	1.36137						Fa-RALF17	Fa-RALF36	n.a.	0.9374	#VALUE!
At-RALF27	Fv-RALF4	1.9685	0.5372	0.272898	At-RALF15	Fa-RALF18	n.a.	n.a.	#VALUE!	At-RALF20	Md-RALF5	1.301	1.0818	0.831514	At-RALF23	Pa-RALF1	n.a.	1.9658	#VALUE!	At-RALF35	Pm-RALF4	1.166	1.1161	0.957204	At-RALF26	Pp-RALF12	n.a.	0.9041	#VALUE!	At-RALF32	Pc-RALF5	1.7464	1.2581	0.720396	At-RALF3	At-RALF17	1.0566	1.4421	1.36485						Fa-RALF17	Fa-RALF37	1.9685	0.8037	0.40828
At-RALF27	Fv-RALF5	n.a.	0.8171	#VALUE!	At-RALF15	Fa-RALF19	n.a.	1.1065	#VALUE!	At-RALF20	Md-RALF6	n.a.	1.8196	#VALUE!	At-RALF23	Pa-RALF10	n.a.	1.8502	#VALUE!	At-RALF35	Pm-RALF5	n.a.	1.3128	#VALUE!	At-RALF26	Pp-RALF13	n.a.	0.8169	#VALUE!	At-RALF32	Pc-RALF6	0.3882	1.6479	4.24498	At-RALF3	At-RALF19	1.0566	1.4421	1.36485						Fa-RALF17	Fa-RALF38	n.a.	1.0064	#VALUE!
At-RALF27	Fv-RALF6	0.8454	0.6684	0.790632	At-RALF15	Fa-RALF2	n.a.	3.1008	#VALUE!	At-RALF20	Md-RALF7	0.6655	1.0818	1.62554	At-RALF23	Pa-RALF11	2.031	2.2176	1.09188	At-RALF35	Pm-RALF6	n.a.	1.9237	#VALUE!	At-RALF26	Pp-RALF14	n.a.	n.a.	#VALUE!	At-RALF32	Pc-RALF7	n.a.	1.6215	#VALUE!	At-RALF13	At-RALF34	0.4618	0.6501	1.40775						Fa-RALF17	Fa-RALF39	0.9123	0.7967	0.873287
At-RALF27	Fv-RALF7	n.a.	0.6267	#VALUE!	At-RALF15	Fa-RALF20	0.8474	2.257	2.66344	At-RALF20	Md-RALF8	n.a.	0.6355	#VALUE!	At-RALF23	Pa-RALF12	2.6224	2.0727	0.790383	At-RALF35	Pm-RALF7	n.a.	1.3689	#VALUE!	At-RALF26	Pp-RALF2	0.9313	1.5678	1.68345	At-RALF32	Pc-RALF8	1.2071	1.1044	0.91492	At-RALF8	At-RALF16	0.5497	0.7758	1.41132						Fa-RALF17	Fa-RALF40	2.6224	0.7845	0.299153
At-RALF27	Fv-RALF8	1.2597	1.0976	0.871319	At-RALF15	Fa-RALF21	n.a.	0.5199	#VALUE!	At-RALF20	Md-RALF9	n.a.	0.9098	#VALUE!	At-RALF23	Pa-RALF13	0.4944	1.1445	2.31493	At-RALF35	Pm-RALF8	1.166	1.1161	0.957204	At-RALF26	Pp-RALF3	n.a.	0.6501	#VALUE!	At-RALF32	Pc-RALF9	n.a.	1.3608	#VALUE!	At-RALF14	At-RALF34	1.0433	1.4757	1.41445						Fa-RALF17	Fa-RALF41	1.5699	0.831	0.529333
At-RALF27	Fv-RALF9	n.a.	0.8101	#VALUE!	At-RALF15	Fa-RALF22	3.1308	0.64	0.204421	At-RALF21	Md-RALF1	2.2468	1.504	0.669396	At-RALF23	Pa-RALF14	n.a.	1.7847	#VALUE!	At-RALF35	Pm-RALF9	n.a.	1.4955	#VALUE!	At-RALF26	Pp-RALF4	0.9313	1.5678	1.68345	At-RALF33	Pc-RALF1	n.a.	1.0452	#VALUE!	At-RALF10	At-RALF32	0.8517	1.2114	1.42233						Fa-RALF18	Fa-RALF19	1.952	0.7967	0.408145
At-RALF28	Fv-RALF1	n.a.	0.631	#VALUE!	At-RALF15	Fa-RALF23	3.1308	0.64	0.204421	At-RALF21	Md-RALF10	1.5596	2.4992	1.60246	At-RALF23	Pa-RALF15	2.6224	2.0727	0.790383	At-RALF36	Pm-RALF1	1.4083	1.036	0.735639	At-RALF26	Pp-RALF5	1.6479	0.8169	0.495722	At-RALF33	Pc-RALF10	n.a.	1.2958	#VALUE!	At-RALF3	At-RALF28	0.4511	0.6546	1.45112						Fa-RALF18	Fa-RALF20	n.a.	0.6735	#VALUE!
At-RALF28	Fv-RALF10	n.a.	0.7433	#VALUE!	At-RALF15	Fa-RALF24	n.a.	0.9972	#VALUE!	At-RALF21	Md-RALF11	n.a.	1.0572	#VALUE!	At-RALF23	Pa-RALF16	2.6665	0.943	0.353647	At-RALF36	Pm-RALF2	0.9452	1.1936	1.2628	At-RALF26	Pp-RALF6	n.a.	0.7631	#VALUE!	At-RALF33	Pc-RALF2	0.2239	1.1314	5.05315	At-RALF1	At-RALF22	1.6479	2.4719	1.50003						Fa-RALF18	Fa-RALF21	0.7557	0.6956	0.920471
At-RALF28	Fv-RALF11	0.5319	0.631	1.18631	At-RALF15	Fa-RALF25	n.a.	n.a.	#VALUE!	At-RALF21	Md-RALF12	n.a.	1.3102	#VALUE!	At-RALF23	Pa-RALF17	n.a.	0.824	#VALUE!	At-RALF36	Pm-RALF3	n.a.	0.9049	#VALUE!	At-RALF26	Pp-RALF7	1.2941	1.8196	1.40607	At-RALF33	Pc-RALF3	1.424	1.0547	0.74066	At-RALF14	At-RALF26	1.246	1.8818	1.51027						Fa-RALF18	Fa-RALF22	1.6479	2.4719	1.50003
At-RALF28	Fv-RALF12	n.a.	1.9605	#VALUE!	At-RALF15	Fa-RALF26	1.0059	0.948	0.94244	At-RALF21	Md-RALF13	n.a.	1.4236	#VALUE!	At-RALF23	Pa-RALF2	n.a.	1.2071	#VALUE!	At-RALF36	Pm-RALF4	1.166	1.1161	0.957204	At-RALF26	Pp-RALF8	1.4397	2.8139	1.9545	At-RALF33	Pc-RALF4	1.3684	1.0737	0.784639	At-RALF8	At-RALF31	0.4408	0.6735	1.5279						Fa-RALF18	Fa-RALF23	0.824	2.4719	2.99988
At-RALF28	Fv-RALF13	1.5555	1.6748	1.0767	At-RALF15	Fa-RALF27	n.a.	0.5199	#VALUE!	At-RALF21	Md-RALF14	n.a.	1.1669	#VALUE!	At-RALF23	Pa-RALF3	n.a.	2.1951	#VALUE!	At-RALF36	Pm-RALF5	n.a.	1.3128	#VALUE!	At-RALF26	Pp-RALF9	0.7166	0.5793	0.808401	At-RALF33	Pc-RALF5	2.4477	1.5262	0.623524	At-RALF15	At-RALF23	0.9582	1.4932	1.55834						Fa-RALF18	Fa-RALF24	n.a.	0.8523	#VALUE!
At-RALF28	Fv-RALF2	3.0323	0.8047	0.265376	At-RALF15	Fa-RALF28	n.a.	1.4573	#VALUE!	At-RALF21	Md-RALF15	0.4582	1.5948	3.48058	At-RALF23	Pa-RALF4	0.5716	0.7631	1.33502	At-RALF36	Pm-RALF6	n.a.	1.9237	#VALUE!	At-RALF27	Pp-RALF1	0.7631	1.3002	1.70384	At-RALF33	Pc-RALF6	0.4217	1.216	2.88357	At-RALF28	At-RALF30	0.2524	0.4006	1.58716						Fa-RALF18	Fa-RALF25	0	0	#DIV/0!
At-RALF28	Fv-RALF3	0.5518	1.4288	2.58934	At-RALF15	Fa-RALF29	0.5393	n.a.	#VALUE!	At-RALF21	Md-RALF16	n.a.	1.4262	#VALUE!	At-RALF23	Pa-RALF5	n.a.	n.a.	#VALUE!	At-RALF36	Pm-RALF7	n.a.	1.3689	#VALUE!	At-RALF27	Pp-RALF10	1.9685	0.2592	0.131674	At-RALF33	Pc-RALF7	n.a.	1.2027	#VALUE!	At-RALF11	At-RALF16	0.8037	1.2803	1.59301						Fa-RALF18	Fa-RALF26	0.5482	2.0888	3.81029
At-RALF28	Fv-RALF4	0.5577	1.4022	2.51425	At-RALF15	Fa-RALF3	n.a.	3.5321	#VALUE!	At-RALF21	Md-RALF17	n.a.	1.4262	#VALUE!	At-RALF23	Pa-RALF6	n.a.	2.4719	#VALUE!	At-RALF36	Pm-RALF8	1.166	1.1161	0.957204	At-RALF27	Pp-RALF11	2.1122	2.1895	1.0366	At-RALF33	Pc-RALF8	1.4153	1.3238	0.935349	At-RALF14	At-RALF17	0.477	0.7972	1.67128						Fa-RALF18	Fa-RALF27	0.7557	0.6956	0.920471
At-RALF28	Fv-RALF5	n.a.	0.8442	#VALUE!	At-RALF15	Fa-RALF30	n.a.	3.5321	#VALUE!	At-RALF21	Md-RALF18	n.a.	1.4262	#VALUE!	At-RALF23	Pa-RALF7	n.a.	0.2578	#VALUE!	At-RALF36	Pm-RALF9	n.a.	1.4955	#VALUE!	At-RALF27	Pp-RALF12	n.a.	0.7908	#VALUE!	At-RALF33	Pc-RALF9	n.a.	1.0452	#VALUE!	At-RALF7	At-RALF31	0.477	0.7972	1.67128						Fa-RALF18	Fa-RALF28	n.a.	0.824	#VALUE!
At-RALF28	Fv-RALF6	0.7557	1.6479	2.18063	At-RALF15	Fa-RALF31	n.a.	3.1008	#VALUE!	At-RALF21	Md-RALF19	n.a.	1.4236	#VALUE!	At-RALF23	Pa-RALF8	n.a.	n.a.	#VALUE!	At-RALF4	Pm-RALF1	n.a.	n.a.	#VALUE!	At-RALF27	Pp-RALF13	n.a.	0.874	#VALUE!	At-RALF34	Pc-RALF1	n.a.	1.1096	#VALUE!	At-RALF6	At-RALF27	1.4829	2.5959	1.75056						Fa-RALF18	Fa-RALF29	0.824	0	0
At-RALF28	Fv-RALF7	n.a.	0.3961	#VALUE!	At-RALF15	Fa-RALF32	1.9237	n.a.	#VALUE!	At-RALF21	Md-RALF2	0.8681	1.5948	1.83712	At-RALF23	Pa-RALF9	n.a.	1.3238	#VALUE!	At-RALF4	Pm-RALF2	0.8966	1.2116	1.35133	At-RALF27	Pp-RALF14	1.5699	1.6764	1.06784	At-RALF34	Pc-RALF10	n.a.	1.1936	#VALUE!	At-RALF6	At-RALF18	1.066	1.9108	1.7925						Fa-RALF18	Fa-RALF30	n.a.	0.9367	#VALUE!
At-RALF28	Fv-RALF8	1.1504	0.5294	0.460188	At-RALF15	Fa-RALF33	n.a.	1.1065	#VALUE!	At-RALF21	Md-RALF20	0.824	0.6772	0.821845						At-RALF4	Pm-RALF3	n.a.	0.5835	#VALUE!	At-RALF27	Pp-RALF2	0.7631	1.3002	1.70384	At-RALF34	Pc-RALF2	0.824	1.0086	1.22403	At-RALF6	At-RALF19	1.066	1.9108	1.7925						Fa-RALF18	Fa-RALF31	0.339	0.294	0.867257
At-RALF28	Fv-RALF9	n.a.	0.7593	#VALUE!	At-RALF15	Fa-RALF34	0	2.0243	#DIV/0!	At-RALF21	Md-RALF3	n.a.	1.0466	#VALUE!	At-RALF24	Pa-RALF1	n.a.	0.7109	#VALUE!	At-RALF4	Pm-RALF4	n.a.	0.9187	#VALUE!	At-RALF27	Pp-RALF3	n.a.	0.313	#VALUE!	At-RALF34	Pc-RALF3	n.a.	0.8749	#VALUE!	At-RALF7	At-RALF14	0.8883	1.5941	1.79455						Fa-RALF18	Fa-RALF32	0.824	0	0
At-RALF29	Fv-RALF1	n.a.	0.8439	#VALUE!	At-RALF15	Fa-RALF35	0.5393	n.a.	#VALUE!	At-RALF21	Md-RALF4	n.a.	1.0572	#VALUE!	At-RALF24	Pa-RALF10	1.0179	0.762	0.7486	At-RALF4	Pm-RALF5	1.5699	0.058	0.036945	At-RALF27	Pp-RALF4	0.7631	1.3002	1.70384	At-RALF34	Pc-RALF4	n.a.	0.866	#VALUE!	At-RALF15	At-RALF26	0.3265	0.5913	1.81103						Fa-RALF18	Fa-RALF33	1.952	0.7967	0.408145
At-RALF29	Fv-RALF10	n.a.	0.5606	#VALUE!	At-RALF15	Fa-RALF36	0.6482	1.6608	2.56217	At-RALF21	Md-RALF5	n.a.	1.1669	#VALUE!	At-RALF24	Pa-RALF11	n.a.	0.5432	#VALUE!	At-RALF4	Pm-RALF6	n.a.	3.2314	#VALUE!	At-RALF27	Pp-RALF5	2.0973	0.7902	0.37677	At-RALF34	Pc-RALF5	n.a.	0.9655	#VALUE!	At-RALF6	At-RALF31	0.7166	1.3077	1.82487						Fa-RALF18	Fa-RALF34	n.a.	1.6479	#VALUE!
At-RALF29	Fv-RALF11	0.7513	0.6977	0.928657	At-RALF15	Fa-RALF37	n.a.	1.6613	#VALUE!	At-RALF21	Md-RALF6	n.a.	0.8902	#VALUE!	At-RALF24	Pa-RALF12	1.6099	1.0084	0.626374	At-RALF4	Pm-RALF7	1.5699	0.058	0.036945	At-RALF27	Pp-RALF6	n.a.	0.7391	#VALUE!	At-RALF34	Pc-RALF6	1.7418	1.0086	0.579056	At-RALF22	At-RALF25	0.5266	0.9621	1.827						Fa-RALF18	Fa-RALF35	0.824	0	0
At-RALF29	Fv-RALF12	n.a.	2.0377	#VALUE!	At-RALF15	Fa-RALF38	n.a.	n.a.	#VALUE!	At-RALF21	Md-RALF7	n.a.	1.3102	#VALUE!	At-RALF24	Pa-RALF13	1.2519	0.7277	0.581276	At-RALF4	Pm-RALF8	1.2519	0.299	0.238837	At-RALF27	Pp-RALF7	3.1756	0.7647	0.240805	At-RALF34	Pc-RALF7	n.a.	1.1096	#VALUE!	At-RALF2	At-RALF11	0.3206	0.5955	1.85745						Fa-RALF18	Fa-RALF36	n.a.	0.4099	#VALUE!
At-RALF29	Fv-RALF13	0.9074	1.5063	1.66002	At-RALF15	Fa-RALF39	1.9237	n.a.	#VALUE!	At-RALF21	Md-RALF8	1.7984	0.6772	0.376557	At-RALF24	Pa-RALF14	n.a.	0.4737	#VALUE!	At-RALF4	Pm-RALF9	0.8037	0.058	0.0721662	At-RALF27	Pp-RALF8	n.a.	1.0026	#VALUE!	At-RALF34	Pc-RALF8	0.9607	1.5323	1.59498	At-RALF22	At-RALF28	0.3672	0.6905	1.88045						Fa-RALF18	Fa-RALF37	0.8922	0.1856	0.208025
At-RALF29	Fv-RALF2	n.a.	0.4383	#VALUE!	At-RALF15	Fa-RALF4	0	2.0243	#DIV/0!	At-RALF21	Md-RALF9	1.7418	1.254	0.719945	At-RALF24	Pa-RALF15	n.a.	0.4552	#VALUE!	At-RALF5	Pm-RALF1	n.a.	1.6941	#VALUE!	At-RALF27	Pp-RALF9	0.5577	0.7546	1.35306	At-RALF34	Pc-RALF9	n.a.	1.1096	#VALUE!	At-RALF15	At-RALF16	1.0507	2.0108	1.91377						Fa-RALF18	Fa-RALF38	0.7662	0.0586	0.0764813
At-RALF29	Fv-RALF3	0.9913	0.7855	0.792394	At-RALF15	Fa-RALF40	n.a.	3.1008	#VALUE!	At-RALF22	Md-RALF1	1.6479	n.a.	#VALUE!	At-RALF24	Pa-RALF16	3.2958	1.9685	0.597275	At-RALF5	Pm-RALF2	n.a.	0.859	#VALUE!	At-RALF28	Pp-RALF1	0.9536	1.1852	1.24287	At-RALF35	Pc-RALF1	n.a.	0.9713	#VALUE!	At-RALF9	At-RALF15	0.7972	1.5628	1.96036						Fa-RALF18	Fa-RALF39	0.824	0	0
At-RALF29	Fv-RALF4	0.9074	1.5063	1.66002	At-RALF15	Fa-RALF41	n.a.	3.5321	#VALUE!	At-RALF22	Md-RALF10	1.2071	1.3889	1.15061	At-RALF24	Pa-RALF17	2.0508	0.5093	0.248342	At-RALF5	Pm-RALF3	1.4397	0.4493	0.312079	At-RALF28	Pp-RALF10	1.1594	0.3259	0.281094	At-RALF35	Pc-RALF10	n.a.	1.4955	#VALUE!	At-RALF6	At-RALF33	0.6539	1.3031	1.99281						Fa-RALF18	Fa-RALF40	0.339	0.294	0.867257
At-RALF29	Fv-RALF5	n.a.	0.9293	#VALUE!	At-RALF15	Fa-RALF5	0.5393	n.a.	#VALUE!	At-RALF22	Md-RALF11	0.3041	1.952	6.41894	At-RALF24	Pa-RALF2	0.8432	2.6224	3.11006	At-RALF5	Pm-RALF4	n.a.	1.3906	#VALUE!	At-RALF28	Pp-RALF11	n.a.	1.817	#VALUE!	At-RALF35	Pc-RALF2	0.9074	1.2262	1.35133	At-RALF16	At-RALF22	1.0298	2.0973	2.03661						Fa-RALF18	Fa-RALF41	n.a.	0.9367	#VALUE!
At-RALF29	Fv-RALF6	0.3366	1.6222	4.81937	At-RALF15	Fa-RALF6	n.a.	n.a.	#VALUE!	At-RALF22	Md-RALF12	n.a.	4.0349	#VALUE!	At-RALF24	Pa-RALF3	1.4397	0.689	0.478572	At-RALF5	Pm-RALF5	0.9745	0.5093	0.522627	At-RALF28	Pp-RALF12	0.8498	0.6758	0.795246	At-RALF35	Pc-RALF3	2.0132	1.1831	0.587671	At-RALF22	At-RALF24	0.4885	1.0003	2.0477						Fa-RALF19	Fa-RALF20	n.a.	0.9123	#VALUE!
At-RALF29	Fv-RALF7	n.a.	0.2824	#VALUE!	At-RALF15	Fa-RALF7	0.8474	2.257	2.66344	At-RALF22	Md-RALF13	n.a.	n.a.	#VALUE!	At-RALF24	Pa-RALF4	n.a.	2.6374	#VALUE!	At-RALF5	Pm-RALF6	n.a.	1.2209	#VALUE!	At-RALF28	Pp-RALF13	n.a.	0.9011	#VALUE!	At-RALF35	Pc-RALF4	2.5124	1.1569	0.460476	At-RALF22	At-RALF31	0.4582	0.993	2.16718						Fa-RALF19	Fa-RALF21	0.5319	0.5165	0.971047
At-RALF29	Fv-RALF8	1.4282	0.4236	0.296597	At-RALF15	Fa-RALF8	0.8474	2.257	2.66344	At-RALF22	Md-RALF14	0.8454	2.387	2.82352	At-RALF24	Pa-RALF5	1.1942	1.1053	0.925557	At-RALF5	Pm-RALF7	n.a.	0.5676	#VALUE!	At-RALF28	Pp-RALF14	1.0671	1.9605	1.83722	At-RALF35	Pc-RALF5	n.a.	1.166	#VALUE!	At-RALF8	At-RALF15	1.3214	2.8967	2.19214						Fa-RALF19	Fa-RALF22	n.a.	1.6479	#VALUE!
At-RALF29	Fv-RALF9	n.a.	0.8374	#VALUE!	At-RALF15	Fa-RALF9	1.0763	0.9313	0.865279	At-RALF22	Md-RALF15	n.a.	1.1161	#VALUE!	At-RALF24	Pa-RALF6	1.1058	n.a.	#VALUE!	At-RALF5	Pm-RALF8	n.a.	1.0225	#VALUE!	At-RALF28	Pp-RALF2	0.9536	1.1852	1.24287	At-RALF35	Pc-RALF6	1.8252	1.2262	0.671817	At-RALF4	At-RALF16	0.2801	0.6307	2.2517						Fa-RALF19	Fa-RALF23	1.6479	1.6479	1
At-RALF3	Fv-RALF1	n.a.	0.8806	#VALUE!	At-RALF16	Fa-RALF1	n.a.	0.5058	#VALUE!	At-RALF22	Md-RALF16	0.3265	1.7984	5.50812	At-RALF24	Pa-RALF7	0.3895	0.876	2.24904	At-RALF5	Pm-RALF9	n.a.	0.5676	#VALUE!	At-RALF28	Pp-RALF3	n.a.	0.7277	#VALUE!	At-RALF35	Pc-RALF7	n.a.	1.3689	#VALUE!	At-RALF22	At-RALF33	0.5034	1.1481	2.28069						Fa-RALF19	Fa-RALF24	0.1885	0	0
At-RALF3	Fv-RALF10	n.a.	0.4197	#VALUE!	At-RALF16	Fa-RALF10	1.0013	0.5058	0.505143	At-RALF22	Md-RALF17	0.3265	1.7984	5.50812	At-RALF24	Pa-RALF8	n.a.	1.2372	#VALUE!	At-RALF6	Pm-RALF1	n.a.	n.a.	#VALUE!	At-RALF28	Pp-RALF4	0.9536	1.1852	1.24287	At-RALF35	Pc-RALF8	1.2071	1.4039	1.16304	At-RALF14	At-RALF23	0.6082	1.4322	2.35482						Fa-RALF19	Fa-RALF25	1.952	0.7967	0.408145
At-RALF3	Fv-RALF11	n.a.	0.2973	#VALUE!	At-RALF16	Fa-RALF11	0.7845	1.0327	1.31638	At-RALF22	Md-RALF18	0.3265	1.7984	5.50812	At-RALF24	Pa-RALF9	n.a.	0.4552	#VALUE!	At-RALF6	Pm-RALF2	1.1411	1.1248	0.985716	At-RALF28	Pp-RALF5	1.0763	0.9313	0.865279	At-RALF35	Pc-RALF9	n.a.	0.9713	#VALUE!	At-RALF10	At-RALF31	0.4917	1.1601	2.35937						Fa-RALF19	Fa-RALF26	n.a.	n.a.	#VALUE!
At-RALF3	Fv-RALF12	n.a.	n.a.	#VALUE!	At-RALF16	Fa-RALF12	0.8037	0.6785	0.84422	At-RALF22	Md-RALF19	n.a.	n.a.	#VALUE!	At-RALF25	Pa-RALF1	n.a.	1.166	#VALUE!	At-RALF6	Pm-RALF3	0.9241	n.a.	#VALUE!	At-RALF28	Pp-RALF6	n.a.	0.7662	#VALUE!	At-RALF36	Pc-RALF1	n.a.	0.9713	#VALUE!	At-RALF7	At-RALF22	0.9178	2.1815	2.37688						Fa-RALF19	Fa-RALF27	0.5319	0.5165	0.971047
At-RALF3	Fv-RALF13	1.6479	2.4324	1.47606	At-RALF16	Fa-RALF13	n.a.	0.6403	#VALUE!	At-RALF22	Md-RALF2	n.a.	1.1161	#VALUE!	At-RALF25	Pa-RALF10	0.8442	1.2606	1.49325	At-RALF6	Pm-RALF4	n.a.	1.8976	#VALUE!	At-RALF28	Pp-RALF7	n.a.	0.8717	#VALUE!	At-RALF36	Pc-RALF10	n.a.	1.4955	#VALUE!	At-RALF10	At-RALF15	1.2071	2.8812	2.38688						Fa-RALF19	Fa-RALF28	n.a.	0.8507	#VALUE!
At-RALF3	Fv-RALF2	1.7515	0.37	0.211248	At-RALF16	Fa-RALF14	n.a.	0.8528	#VALUE!	At-RALF22	Md-RALF20	0.6816	1.0709	1.57116	At-RALF25	Pa-RALF11	1.7302	0.8029	0.46405	At-RALF6	Pm-RALF5	1.4153	0.7112	0.502508	At-RALF28	Pp-RALF8	n.a.	0.754	#VALUE!	At-RALF36	Pc-RALF2	0.9074	1.2262	1.35133	At-RALF23	At-RALF27	0.7196	1.7191	2.38897						Fa-RALF19	Fa-RALF29	n.a.	0.7967	#VALUE!
At-RALF3	Fv-RALF3	n.a.	1.6902	#VALUE!	At-RALF16	Fa-RALF15	n.a.	0.7694	#VALUE!	At-RALF22	Md-RALF3	n.a.	1.91	#VALUE!	At-RALF25	Pa-RALF12	n.a.	1.8196	#VALUE!	At-RALF6	Pm-RALF6	1.4257	1.7161	1.20369	At-RALF28	Pp-RALF9	1.7706	0.4856	0.274257	At-RALF36	Pc-RALF3	2.0132	1.1831	0.587671	At-RALF7	At-RALF33	0.4006	0.9832	2.45432						Fa-RALF19	Fa-RALF30	n.a.	0.4436	#VALUE!
At-RALF3	Fv-RALF4	n.a.	1.4372	#VALUE!	At-RALF16	Fa-RALF16	n.a.	0.6403	#VALUE!	At-RALF22	Md-RALF4	0.0883	1.952	22.1065	At-RALF25	Pa-RALF13	0.3456	0.8584	2.4838	At-RALF6	Pm-RALF7	0.8708	0.8106	0.930868	At-RALF29	Pp-RALF1	0.8498	0.9921	1.16745	At-RALF36	Pc-RALF4	2.5124	1.1569	0.460476	At-RALF22	At-RALF29	0.2421	0.6098	2.51879						Fa-RALF19	Fa-RALF31	n.a.	1.273	#VALUE!
At-RALF3	Fv-RALF5	n.a.	0.2973	#VALUE!	At-RALF16	Fa-RALF17	1.3844	0.4522	0.32664	At-RALF22	Md-RALF5	1.7376	2.387	1.37373	At-RALF25	Pa-RALF14	n.a.	0.5757	#VALUE!	At-RALF6	Pm-RALF8	1.1161	0.4148	0.371651	At-RALF29	Pp-RALF10	0.7981	0.3738	0.468362	At-RALF36	Pc-RALF5	n.a.	1.166	#VALUE!	At-RALF6	At-RALF11	0.3597	1.0298	2.86294						Fa-RALF19	Fa-RALF32	0.6082	0.7449	1.22476
At-RALF3	Fv-RALF6	0.6655	1.3576	2.03997	At-RALF16	Fa-RALF18	1.0013	0.5058	0.505143	At-RALF22	Md-RALF6	0.7489	1.7706	2.36427	At-RALF25	Pa-RALF15	n.a.	0.5519	#VALUE!	At-RALF6	Pm-RALF9	0.8708	0.8106	0.930868	At-RALF29	Pp-RALF11	n.a.	1.4072	#VALUE!	At-RALF36	Pc-RALF6	1.8252	1.2262	0.671817	At-RALF3	At-RALF18	0.5034	1.4421	2.86472						Fa-RALF19	Fa-RALF33	0	0	#DIV/0!
At-RALF3	Fv-RALF7	3.8821	0.96	0.247289	At-RALF16	Fa-RALF19	n.a.	0.8528	#VALUE!	At-RALF22	Md-RALF7	n.a.	4.0349	#VALUE!	At-RALF25	Pa-RALF16	1.1942	4.8379	4.05116	At-RALF7	Pm-RALF1	2.4531	n.a.	#VALUE!	At-RALF29	Pp-RALF12	n.a.	0.5427	#VALUE!	At-RALF36	Pc-RALF7	n.a.	1.3689	#VALUE!	At-RALF6	At-RALF32	0.5863	1.7919	3.05629						Fa-RALF19	Fa-RALF34	n.a.	1.4322	#VALUE!
At-RALF3	Fv-RALF8	n.a.	0.478	#VALUE!	At-RALF16	Fa-RALF2	1.8426	0.5408	0.293498	At-RALF22	Md-RALF8	0.6816	1.0709	1.57116	At-RALF25	Pa-RALF17	0.9345	0.6448	0.689995	At-RALF7	Pm-RALF2	n.a.	1.1198	#VALUE!	At-RALF29	Pp-RALF13	n.a.	0.9921	#VALUE!	At-RALF36	Pc-RALF8	1.2071	1.4039	1.16304	At-RALF6	At-RALF23	1.1161	3.5455	3.17669						Fa-RALF19	Fa-RALF35	n.a.	0.7967	#VALUE!
At-RALF3	Fv-RALF9	n.a.	0.3305	#VALUE!	At-RALF16	Fa-RALF20	1.3844	0.2695	0.194669	At-RALF22	Md-RALF9	1.5277	1.2941	0.84709	At-RALF25	Pa-RALF2	n.a.	1.7376	#VALUE!	At-RALF7	Pm-RALF3	n.a.	1.0341	#VALUE!	At-RALF29	Pp-RALF14	3.0832	1.4932	0.484302	At-RALF36	Pc-RALF9	n.a.	0.9713	#VALUE!	At-RALF5	At-RALF15	0.6029	1.9283	3.19837						Fa-RALF19	Fa-RALF36	n.a.	0.5604	#VALUE!
At-RALF30	Fv-RALF1	3.1308	0.948	0.302798	At-RALF16	Fa-RALF21	n.a.	0.873	#VALUE!	At-RALF23	Md-RALF1	2.7477	2.031	0.739164	At-RALF25	Pa-RALF3	n.a.	1.1161	#VALUE!	At-RALF7	Pm-RALF4	3.1308	1.1678	0.373004	At-RALF29	Pp-RALF2	0.8498	0.9921	1.16745	At-RALF4	Pc-RALF1	n.a.	0.831	#VALUE!	At-RALF22	At-RALF32	0.4598	1.5247	3.31601						Fa-RALF19	Fa-RALF37	n.a.	0.5372	#VALUE!
At-RALF30	Fv-RALF10	n.a.	0.4596	#VALUE!	At-RALF16	Fa-RALF22	n.a.	2.3422	#VALUE!	At-RALF23	Md-RALF10	1.7515	2.3385	1.33514	At-RALF25	Pa-RALF4	1.6854	n.a.	#VALUE!	At-RALF7	Pm-RALF5	n.a.	0.1856	#VALUE!	At-RALF29	Pp-RALF3	n.a.	1.0872	#VALUE!	At-RALF4	Pc-RALF10	1.5699	0.058	0.036945	At-RALF9	At-RALF31	0.375	1.2478	3.32747						Fa-RALF19	Fa-RALF38	1.0298	0.6215	0.603515
At-RALF30	Fv-RALF11	1.4829	0.5793	0.390653	At-RALF16	Fa-RALF23	n.a.	2.3422	#VALUE!	At-RALF23	Md-RALF11	n.a.	1.4663	#VALUE!	At-RALF25	Pa-RALF5	n.a.	1.0598	#VALUE!	At-RALF7	Pm-RALF6	0.669	n.a.	#VALUE!	At-RALF29	Pp-RALF4	0.8498	0.9921	1.16745	At-RALF4	Pc-RALF2	1.3238	0.1325	0.100091	At-RALF7	At-RALF32	0.3672	1.2621	3.43709						Fa-RALF19	Fa-RALF39	0.6082	0.7449	1.22476
At-RALF30	Fv-RALF12	n.a.	n.a.	#VALUE!	At-RALF16	Fa-RALF24	n.a.	0.7694	#VALUE!	At-RALF23	Md-RALF12	n.a.	1.9658	#VALUE!	At-RALF25	Pa-RALF6	2.894	n.a.	#VALUE!	At-RALF7	Pm-RALF7	n.a.	0.2215	#VALUE!	At-RALF29	Pp-RALF5	0.9632	0.7919	0.822155	At-RALF4	Pc-RALF3	3.2958	0.3664	0.111172	At-RALF10	At-RALF22	0.7101	2.4785	3.49035						Fa-RALF19	Fa-RALF40	n.a.	1.273	#VALUE!
At-RALF30	Fv-RALF13	1.6479	1.2769	0.774865	At-RALF16	Fa-RALF25	1.0013	0.5058	0.505143	At-RALF23	Md-RALF13	n.a.	2.2699	#VALUE!	At-RALF25	Pa-RALF7	0.8442	1.2606	1.49325	At-RALF7	Pm-RALF8	3.1308	0.0558	0.0178229	At-RALF29	Pp-RALF6	n.a.	0.8439	#VALUE!	At-RALF4	Pc-RALF4	n.a.	0.3511	#VALUE!	At-RALF14	At-RALF21	0.5833	2.0452	3.50626						Fa-RALF19	Fa-RALF41	n.a.	0.4436	#VALUE!
At-RALF30	Fv-RALF2	n.a.	0.6546	#VALUE!	At-RALF16	Fa-RALF26	0.5604	1.5183	2.70931	At-RALF23	Md-RALF14	n.a.	1.6617	#VALUE!	At-RALF25	Pa-RALF8	2.0888	1.5277	0.731377	At-RALF7	Pm-RALF9	n.a.	0.2215	#VALUE!	At-RALF29	Pp-RALF7	n.a.	1.3089	#VALUE!	At-RALF4	Pc-RALF5	n.a.	1.1404	#VALUE!	At-RALF3	At-RALF20	0.4042	1.5962	3.94904						Fa-RALF2	Fa-RALF10	0.339	0.294	0.867257
At-RALF30	Fv-RALF3	0.9745	0.6445	0.661365	At-RALF16	Fa-RALF27	n.a.	0.873	#VALUE!	At-RALF23	Md-RALF15	0.9178	1.2071	1.31521	At-RALF25	Pa-RALF9	n.a.	0.7509	#VALUE!	At-RALF8	Pm-RALF1	1.8547	n.a.	#VALUE!	At-RALF29	Pp-RALF8	n.a.	0.8574	#VALUE!	At-RALF4	Pc-RALF6	1.5011	0.0583	0.0388382	At-RALF5	At-RALF26	0.2675	1.2365	4.62243						Fa-RALF2	Fa-RALF11	n.a.	n.a.	#VALUE!
At-RALF30	Fv-RALF4	n.a.	1.9372	#VALUE!	At-RALF16	Fa-RALF28	1.5596	2.4992	1.60246	At-RALF23	Md-RALF16	n.a.	1.8471	#VALUE!	At-RALF26	Pa-RALF1	n.a.	0.7631	#VALUE!	At-RALF8	Pm-RALF2	n.a.	1.2116	#VALUE!	At-RALF29	Pp-RALF9	2.9189	0.2338	0.0800987	At-RALF4	Pc-RALF7	1.5699	0.058	0.036945	At-RALF5	At-RALF25	0.3831	1.9237	5.0214						Fa-RALF2	Fa-RALF12	n.a.	0.3159	#VALUE!
At-RALF30	Fv-RALF5	n.a.	0.8584	#VALUE!	At-RALF16	Fa-RALF29	0.5604	0.5058	0.90257	At-RALF23	Md-RALF17	n.a.	1.8471	#VALUE!	At-RALF26	Pa-RALF10	1.6479	0.8169	0.495722	At-RALF8	Pm-RALF3	n.a.	0.8171	#VALUE!	At-RALF3	Pp-RALF1	n.a.	1.7045	#VALUE!	At-RALF4	Pc-RALF8	0.824	1.2821	1.55595	At-RALF9	At-RALF34	0.5421	2.9821	5.50101						Fa-RALF2	Fa-RALF13	n.a.	0.4831	#VALUE!
At-RALF30	Fv-RALF6	1.2882	1.3608	1.05636	At-RALF16	Fa-RALF3	0.7324	0.6998	0.955489	At-RALF23	Md-RALF18	n.a.	1.8471	#VALUE!	At-RALF26	Pa-RALF11	n.a.	1.1053	#VALUE!	At-RALF8	Pm-RALF4	1.9685	1.2209	0.620218	At-RALF3	Pp-RALF10	n.a.	0.6236	#VALUE!	At-RALF4	Pc-RALF9	n.a.	0.831	#VALUE!	At-RALF6	At-RALF14	0.6355	3.5185	5.53659						Fa-RALF2	Fa-RALF14	n.a.	1.273	#VALUE!
At-RALF30	Fv-RALF7	n.a.	0.3577	#VALUE!	At-RALF16	Fa-RALF30	0.7324	0.6998	0.955489	At-RALF23	Md-RALF19	n.a.	2.2699	#VALUE!	At-RALF26	Pa-RALF12	0.6924	1.8196	2.62796	At-RALF8	Pm-RALF5	1.5699	0.265	0.168801	At-RALF3	Pp-RALF11	n.a.	1.6068	#VALUE!	At-RALF5	Pc-RALF1	n.a.	0.2711	#VALUE!	At-RALF9	At-RALF22	0.5577	3.2448	5.81818						Fa-RALF2	Fa-RALF15	n.a.	0.4091	#VALUE!
At-RALF30	Fv-RALF8	0.5246	0.6284	1.19787	At-RALF16	Fa-RALF31	1.8426	0.5408	0.293498	At-RALF23	Md-RALF2	2.1249	1.2071	0.568074	At-RALF26	Pa-RALF13	0.7166	0.5793	0.808401	At-RALF8	Pm-RALF6	0.5084	n.a.	#VALUE!	At-RALF3	Pp-RALF12	1.0397	0.2524	0.242762	At-RALF5	Pc-RALF10	n.a.	0.5676	#VALUE!	At-RALF1	At-RALF12	n.a.	0.3854	#VALUE!						Fa-RALF2	Fa-RALF16	n.a.	0.3854	#VALUE!
At-RALF30	Fv-RALF9	n.a.	0.6324	#VALUE!	At-RALF16	Fa-RALF32	n.a.	0.5058	#VALUE!	At-RALF23	Md-RALF20	0.281	0.8941	3.18185	At-RALF26	Pa-RALF14	n.a.	0.7109	#VALUE!	At-RALF8	Pm-RALF7	1.0929	0.3058	0.279806	At-RALF3	Pp-RALF13	n.a.	0.2973	#VALUE!	At-RALF5	Pc-RALF2	n.a.	0.6355	#VALUE!	At-RALF1	At-RALF13	n.a.	1.2437	#VALUE!						Fa-RALF2	Fa-RALF17	2.6224	0.7845	0.299153
At-RALF31	Fv-RALF1	2.8139	0.6248	0.222041	At-RALF16	Fa-RALF33	n.a.	0.8528	#VALUE!	At-RALF23	Md-RALF3	n.a.	1.4459	#VALUE!	At-RALF26	Pa-RALF15	n.a.	0.6785	#VALUE!	At-RALF8	Pm-RALF8	1.9685	0.1185	0.0601981	At-RALF3	Pp-RALF14	1.0186	1.4875	1.46034	At-RALF5	Pc-RALF3	0.9589	0.4992	0.520597	At-RALF1	At-RALF15	n.a.	n.a.	#VALUE!						Fa-RALF2	Fa-RALF18	0.339	0.294	0.867257
At-RALF31	Fv-RALF10	2.3296	0.7908	0.339457	At-RALF16	Fa-RALF34	0.7489	0.8528	1.13874	At-RALF23	Md-RALF4	3.1756	1.4663	0.46174	At-RALF26	Pa-RALF16	n.a.	n.a.	#VALUE!	At-RALF8	Pm-RALF9	0.5955	0.3058	0.513518	At-RALF3	Pp-RALF2	n.a.	1.7045	#VALUE!	At-RALF5	Pc-RALF4	1.6479	0.5319	0.322774	At-RALF1	At-RALF17	n.a.	1.0144	#VALUE!						Fa-RALF2	Fa-RALF19	n.a.	1.273	#VALUE!
At-RALF31	Fv-RALF11	0.8454	0.6684	0.790632	At-RALF16	Fa-RALF35	0.5604	0.5058	0.90257	At-RALF23	Md-RALF5	n.a.	1.6617	#VALUE!	At-RALF26	Pa-RALF17	3.2178	0.6126	0.190379	At-RALF9	Pm-RALF1	0.9607	n.a.	#VALUE!	At-RALF3	Pp-RALF3	n.a.	0.617	#VALUE!	At-RALF5	Pc-RALF5	n.a.	1.4384	#VALUE!	At-RALF1	At-RALF19	n.a.	1.0144	#VALUE!						Fa-RALF2	Fa-RALF20	2.6224	0.7845	0.299153
At-RALF31	Fv-RALF12	2.0108	n.a.	#VALUE!	At-RALF16	Fa-RALF36	1.0397	0.9396	0.903722	At-RALF23	Md-RALF6	n.a.	0.7138	#VALUE!	At-RALF26	Pa-RALF2	1.4397	2.8139	1.9545	At-RALF9	Pm-RALF2	2.4719	1.5406	0.623245	At-RALF3	Pp-RALF4	n.a.	1.7045	#VALUE!	At-RALF5	Pc-RALF6	1.9237	0.5128	0.26657	At-RALF1	At-RALF21	n.a.	1.1799	#VALUE!						Fa-RALF2	Fa-RALF21	0.6181	0.7324	1.18492
At-RALF31	Fv-RALF13	1.2519	1.3753	1.09857	At-RALF16	Fa-RALF37	0.8037	0.6785	0.84422	At-RALF23	Md-RALF7	n.a.	1.9658	#VALUE!	At-RALF26	Pa-RALF3	n.a.	0.9041	#VALUE!	At-RALF9	Pm-RALF3	n.a.	0.7489	#VALUE!	At-RALF3	Pp-RALF5	1.301	0.2973	0.228517	At-RALF5	Pc-RALF7	n.a.	0.5676	#VALUE!	At-RALF1	At-RALF23	n.a.	1.6902	#VALUE!						Fa-RALF2	Fa-RALF22	2.6224	n.a.	#VALUE!
At-RALF31	Fv-RALF2	1.0059	0.948	0.94244	At-RALF16	Fa-RALF38	1.8177	0.6403	0.352258	At-RALF23	Md-RALF8	0.62	0.8941	1.4421	At-RALF26	Pa-RALF4	1.6854	n.a.	#VALUE!	At-RALF9	Pm-RALF4	1.89	n.a.	#VALUE!	At-RALF3	Pp-RALF6	n.a.	0.339	#VALUE!	At-RALF5	Pc-RALF8	n.a.	0.7284	#VALUE!	At-RALF1	At-RALF24	n.a.	0.884	#VALUE!						Fa-RALF2	Fa-RALF23	2.6224	n.a.	#VALUE!
At-RALF31	Fv-RALF3	1.1281	1.1281	1	At-RALF16	Fa-RALF39	n.a.	0.5058	#VALUE!	At-RALF23	Md-RALF9	1.9869	1.5709	0.790629	At-RALF26	Pa-RALF5	n.a.	1.5199	#VALUE!	At-RALF9	Pm-RALF5	n.a.	0.4148	#VALUE!	At-RALF3	Pp-RALF7	n.a.	0.474	#VALUE!	At-RALF5	Pc-RALF9	1.3341	0.2711	0.203208	At-RALF1	At-RALF25	n.a.	1.4181	#VALUE!						Fa-RALF2	Fa-RALF24	n.a.	1.4372	#VALUE!
At-RALF31	Fv-RALF4	1.2519	1.3753	1.09857	At-RALF16	Fa-RALF4	0.7489	0.8528	1.13874	At-RALF24	Md-RALF1	0.7441	0.8626	1.15925	At-RALF26	Pa-RALF6	1.1233	n.a.	#VALUE!	At-RALF9	Pm-RALF6	0.824	1.22	1.48058	At-RALF3	Pp-RALF8	1.301	0.8806	0.676864	At-RALF6	Pc-RALF1	2.6224	n.a.	#VALUE!	At-RALF1	At-RALF26	n.a.	0.9467	#VALUE!						Fa-RALF2	Fa-RALF25	0.339	0.294	0.867257
At-RALF31	Fv-RALF5	1.166	0.9041	0.775386	At-RALF16	Fa-RALF40	1.8426	0.5408	0.293498	At-RALF24	Md-RALF10	2.0108	0.9698	0.482296	At-RALF26	Pa-RALF7	0.9313	1.5678	1.68345	At-RALF9	Pm-RALF7	n.a.	0.5133	#VALUE!	At-RALF3	Pp-RALF9	n.a.	0.5352	#VALUE!	At-RALF6	Pc-RALF10	0.8708	0.8106	0.930868	At-RALF1	At-RALF27	n.a.	0.824	#VALUE!						Fa-RALF2	Fa-RALF26	1.238	n.a.	#VALUE!
At-RALF31	Fv-RALF6	n.a.	0.7391	#VALUE!	At-RALF16	Fa-RALF41	0.7324	0.6998	0.955489	At-RALF24	Md-RALF11	0.6872	0.7166	1.04278	At-RALF26	Pa-RALF8	n.a.	4.8235	#VALUE!	At-RALF9	Pm-RALF8	n.a.	0.5532	#VALUE!	At-RALF30	Pp-RALF1	3.1308	0.7783	0.248595	At-RALF6	Pc-RALF2	0.487	0.6492	1.33306	At-RALF1	At-RALF3	n.a.	0.299	#VALUE!						Fa-RALF2	Fa-RALF27	0.6181	0.7324	1.18492
At-RALF31	Fv-RALF7	1.7515	0.37	0.211248	At-RALF16	Fa-RALF5	0.5604	0.5058	0.90257	At-RALF24	Md-RALF12	n.a.	0.7109	#VALUE!	At-RALF26	Pa-RALF9	n.a.	1.0225	#VALUE!	At-RALF9	Pm-RALF9	n.a.	0.4624	#VALUE!	At-RALF30	Pp-RALF10	0.47	0.4329	0.921064	At-RALF6	Pc-RALF3	2.0727	1.5434	0.744633	At-RALF1	At-RALF30	n.a.	0.7112	#VALUE!						Fa-RALF2	Fa-RALF28	n.a.	0.5939	#VALUE!
At-RALF31	Fv-RALF8	2.2342	0.8174	0.365858	At-RALF16	Fa-RALF6	n.a.	0.6403	#VALUE!	At-RALF24	Md-RALF13	1.0179	0.762	0.7486	At-RALF27	Pa-RALF1	n.a.	0.8171	#VALUE!	At-RALF39	Pm-RALF1	0.4408	1.6479	3.73843	At-RALF30	Pp-RALF11	1.3438	1.068	0.794761	At-RALF6	Pc-RALF4	1.8526	2.2971	1.23993	At-RALF1	At-RALF32	n.a.	1.6479	#VALUE!						Fa-RALF2	Fa-RALF29	2.6224	0.2551	0.0972773
At-RALF31	Fv-RALF9	n.a.	0.8101	#VALUE!	At-RALF16	Fa-RALF7	1.3844	0.2695	0.194669	At-RALF24	Md-RALF14	1.246	0.7109	0.570546	At-RALF27	Pa-RALF10	2.0973	0.7902	0.37677	At-RALF39	Pm-RALF2	0.1946	0.5955	3.06012	At-RALF30	Pp-RALF12	n.a.	0.8044	#VALUE!	At-RALF6	Pc-RALF5	0.824	n.a.	#VALUE!	At-RALF1	At-RALF33	n.a.	1.216	#VALUE!						Fa-RALF2	Fa-RALF3	n.a.	0.7285	#VALUE!
At-RALF32	Fv-RALF1	n.a.	1.3077	#VALUE!	At-RALF16	Fa-RALF8	1.3844	0.2695	0.194669	At-RALF24	Md-RALF15	n.a.	2.6224	#VALUE!	At-RALF27	Pa-RALF11	1.3753	0.5716	0.415618	At-RALF39	Pm-RALF3	n.a.	0.7489	#VALUE!	At-RALF30	Pp-RALF13	n.a.	0.9169	#VALUE!	At-RALF6	Pc-RALF6	0.9452	0.6492	0.686839	At-RALF1	At-RALF34	n.a.	1.1213	#VALUE!						Fa-RALF2	Fa-RALF30	n.a.	0.7285	#VALUE!
At-RALF32	Fv-RALF10	n.a.	0.9152	#VALUE!	At-RALF16	Fa-RALF9	0.5833	1.4736	2.52632	At-RALF24	Md-RALF16	0.7489	0.6943	0.927093	At-RALF27	Pa-RALF12	3.1756	0.7647	0.240805	At-RALF39	Pm-RALF4	1.2071	0.2758	0.228481	At-RALF30	Pp-RALF14	2.3296	1.1936	0.512363	At-RALF6	Pc-RALF7	0.8708	0.8106	0.930868	At-RALF1	At-RALF35	n.a.	1.3875	#VALUE!						Fa-RALF2	Fa-RALF31	0	0	#DIV/0!
At-RALF32	Fv-RALF11	n.a.	1.3077	#VALUE!	At-RALF17	Fa-RALF1	n.a.	1.0763	#VALUE!	At-RALF24	Md-RALF17	0.7489	0.6943	0.927093	At-RALF27	Pa-RALF13	0.5577	0.7546	1.35306	At-RALF39	Pm-RALF5	0.2326	0.9492	4.08083	At-RALF30	Pp-RALF2	3.1308	0.7783	0.248595	At-RALF6	Pc-RALF8	n.a.	n.a.	#VALUE!	At-RALF1	At-RALF36	n.a.	1.3875	#VALUE!						Fa-RALF2	Fa-RALF32	1.4153	0.294	0.20773
At-RALF32	Fv-RALF12	n.a.	n.a.	#VALUE!	At-RALF17	Fa-RALF10	n.a.	1.0048	#VALUE!	At-RALF24	Md-RALF18	0.7489	0.6943	0.927093	At-RALF27	Pa-RALF14	2.4142	0.5025	0.208143	At-RALF39	Pm-RALF6	0.2524	n.a.	#VALUE!	At-RALF30	Pp-RALF3	n.a.	0.9356	#VALUE!	At-RALF6	Pc-RALF9	0.9745	n.a.	#VALUE!	At-RALF1	At-RALF5	n.a.	0.5716	#VALUE!						Fa-RALF2	Fa-RALF33	n.a.	1.273	#VALUE!
At-RALF32	Fv-RALF13	0.7557	1.6479	2.18063	At-RALF17	Fa-RALF11	n.a.	0.8374	#VALUE!	At-RALF24	Md-RALF19	2.1773	0.762	0.349975	At-RALF27	Pa-RALF15	n.a.	0.4831	#VALUE!	At-RALF39	Pm-RALF7	1.2071	0.9492	0.786347	At-RALF30	Pp-RALF4	3.1308	0.7783	0.248595	At-RALF7	Pc-RALF1	0.994	1.4993	1.50835	At-RALF10	At-RALF12	n.a.	0.3617	#VALUE!						Fa-RALF2	Fa-RALF34	n.a.	2.7082	#VALUE!
At-RALF32	Fv-RALF2	n.a.	0.96	#VALUE!	At-RALF17	Fa-RALF12	n.a.	0.6024	#VALUE!	At-RALF24	Md-RALF2	n.a.	2.6224	#VALUE!	At-RALF27	Pa-RALF16	1.5699	1.6764	1.06784	At-RALF39	Pm-RALF8	1.9237	0.8615	0.447835	At-RALF30	Pp-RALF5	n.a.	0.7534	#VALUE!	At-RALF7	Pc-RALF10	n.a.	0.2215	#VALUE!	At-RALF10	At-RALF13	n.a.	1.0365	#VALUE!						Fa-RALF2	Fa-RALF35	2.6224	0.2551	0.0972773
At-RALF32	Fv-RALF3	n.a.	0.8656	#VALUE!	At-RALF17	Fa-RALF13	1.0586	0.9334	0.881731	At-RALF24	Md-RALF20	n.a.	0.5596	#VALUE!	At-RALF27	Pa-RALF17	1.9685	0.2592	0.131674	At-RALF39	Pm-RALF9	1.2071	0.9492	0.786347	At-RALF30	Pp-RALF6	n.a.	0.7783	#VALUE!	At-RALF7	Pc-RALF2	0.8681	0.1191	0.137196	At-RALF10	At-RALF14	n.a.	0.8656	#VALUE!						Fa-RALF2	Fa-RALF36	1.6479	0.3961	0.240367
At-RALF32	Fv-RALF4	1.2231	1.1035	0.902216	At-RALF17	Fa-RALF14	0.7356	0.7007	0.952556	At-RALF24	Md-RALF3	n.a.	0.876	#VALUE!	At-RALF27	Pa-RALF2	n.a.	1.0026	#VALUE!						At-RALF30	Pp-RALF7	2.2834	1.5366	0.672944	At-RALF7	Pc-RALF3	n.a.	0.7758	#VALUE!	At-RALF10	At-RALF17	n.a.	1.0462	#VALUE!						Fa-RALF2	Fa-RALF37	n.a.	0.3159	#VALUE!
At-RALF32	Fv-RALF5	n.a.	1.6215	#VALUE!	At-RALF17	Fa-RALF15	n.a.	0.7476	#VALUE!	At-RALF24	Md-RALF4	0.6872	0.884	1.28638	At-RALF27	Pa-RALF3	n.a.	0.7908	#VALUE!						At-RALF30	Pp-RALF8	n.a.	0.8584	#VALUE!	At-RALF7	Pc-RALF4	n.a.	0.8961	#VALUE!	At-RALF10	At-RALF19	n.a.	1.0462	#VALUE!						Fa-RALF2	Fa-RALF38	n.a.	0.3854	#VALUE!
At-RALF32	Fv-RALF6	1.7464	1.6215	0.928481	At-RALF17	Fa-RALF16	1.1923	0.9026	0.757024	At-RALF24	Md-RALF5	n.a.	0.7109	#VALUE!	At-RALF27	Pa-RALF4	n.a.	1.789	#VALUE!						At-RALF30	Pp-RALF9	0.6539	0.3983	0.609115	At-RALF7	Pc-RALF5	1.2519	1.3753	1.09857	At-RALF10	At-RALF21	n.a.	2.8165	#VALUE!						Fa-RALF2	Fa-RALF39	1.4153	0.294	0.20773
At-RALF32	Fv-RALF7	n.a.	0.6618	#VALUE!	At-RALF17	Fa-RALF17	1.5596	1.2921	0.828482	At-RALF24	Md-RALF6	n.a.	1.5645	#VALUE!	At-RALF27	Pa-RALF5	n.a.	1.2209	#VALUE!						At-RALF31	Pp-RALF1	0.5596	2.038	3.64189	At-RALF7	Pc-RALF6	0.8681	0.1865	0.214837	At-RALF10	At-RALF23	n.a.	2.5842	#VALUE!						Fa-RALF2	Fa-RALF4	n.a.	2.7082	#VALUE!
At-RALF32	Fv-RALF8	0.1227	0.7806	6.36186	At-RALF17	Fa-RALF18	n.a.	1.0048	#VALUE!	At-RALF24	Md-RALF7	n.a.	0.7109	#VALUE!	At-RALF27	Pa-RALF6	1.4397	n.a.	#VALUE!						At-RALF31	Pp-RALF10	n.a.	0.1513	#VALUE!	At-RALF7	Pc-RALF7	n.a.	0.2215	#VALUE!	At-RALF10	At-RALF25	n.a.	1.1468	#VALUE!						Fa-RALF2	Fa-RALF40	0	0	#DIV/0!
At-RALF32	Fv-RALF9	n.a.	1.6211	#VALUE!	At-RALF17	Fa-RALF19	0.7356	0.7007	0.952556	At-RALF24	Md-RALF8	1.4397	0.5596	0.388692	At-RALF27	Pa-RALF7	0.7631	1.3002	1.70384						At-RALF31	Pp-RALF11	n.a.	0.7689	#VALUE!	At-RALF7	Pc-RALF8	n.a.	1.0515	#VALUE!	At-RALF10	At-RALF26	n.a.	0.6613	#VALUE!						Fa-RALF2	Fa-RALF41	n.a.	0.7285	#VALUE!
At-RALF33	Fv-RALF1	n.a.	1.0106	#VALUE!	At-RALF17	Fa-RALF2	n.a.	1.0507	#VALUE!	At-RALF24	Md-RALF9	1.1329	0.9065	0.800159	At-RALF27	Pa-RALF8	1.6099	2.5545	1.58674						At-RALF31	Pp-RALF12	2.3296	0.7908	0.339457	At-RALF7	Pc-RALF9	2.5401	1.4993	0.590252	At-RALF10	At-RALF27	n.a.	1.0452	#VALUE!						Fa-RALF2	Fa-RALF5	2.6224	0.2551	0.0972773
At-RALF33	Fv-RALF10	n.a.	0.7324	#VALUE!	At-RALF17	Fa-RALF20	1.5596	1.2921	0.828482	At-RALF25	Md-RALF1	0.8065	1.3184	1.63472	At-RALF27	Pa-RALF9	n.a.	0.5372	#VALUE!						At-RALF31	Pp-RALF13	2.0973	0.9683	0.461689	At-RALF8	Pc-RALF1	3.2178	1.4525	0.451395	At-RALF10	At-RALF30	n.a.	0.7446	#VALUE!						Fa-RALF2	Fa-RALF6	n.a.	0.3854	#VALUE!
At-RALF33	Fv-RALF11	n.a.	1.0106	#VALUE!	At-RALF17	Fa-RALF21	0.6539	0.173	0.264566	At-RALF25	Md-RALF10	0.7614	1.0363	1.36105	At-RALF28	Pa-RALF1	1.6479	0.8442	0.512288						At-RALF31	Pp-RALF14	3.2178	1.4525	0.451395	At-RALF8	Pc-RALF10	1.0929	0.3058	0.279806	At-RALF11	At-RALF13	n.a.	0.3658	#VALUE!						Fa-RALF2	Fa-RALF7	2.6224	0.7845	0.299153
At-RALF33	Fv-RALF12	n.a.	n.a.	#VALUE!	At-RALF17	Fa-RALF22	n.a.	0.7007	#VALUE!	At-RALF25	Md-RALF11	1.1686	1.114	0.953277	At-RALF28	Pa-RALF10	1.0763	0.9313	0.865279						At-RALF31	Pp-RALF2	0.5596	2.038	3.64189	At-RALF8	Pc-RALF2	0.7845	0.1905	0.24283	At-RALF11	At-RALF14	n.a.	0.4606	#VALUE!						Fa-RALF2	Fa-RALF8	2.6224	0.7845	0.299153
At-RALF33	Fv-RALF13	0.8498	2.1516	2.53189	At-RALF17	Fa-RALF23	n.a.	0.7007	#VALUE!	At-RALF25	Md-RALF12	n.a.	1.166	#VALUE!	At-RALF28	Pa-RALF11	n.a.	0.9169	#VALUE!						At-RALF31	Pp-RALF3	n.a.	0.4552	#VALUE!	At-RALF8	Pc-RALF3	n.a.	0.6501	#VALUE!	At-RALF11	At-RALF17	n.a.	0.3679	#VALUE!						Fa-RALF2	Fa-RALF9	1.5596	n.a.	#VALUE!
At-RALF33	Fv-RALF2	n.a.	0.7681	#VALUE!	At-RALF17	Fa-RALF24	1.0397	0.7722	0.742714	At-RALF25	Md-RALF13	n.a.	1.2606	#VALUE!	At-RALF28	Pa-RALF12	n.a.	0.9614	#VALUE!						At-RALF31	Pp-RALF4	0.5596	2.038	3.64189	At-RALF8	Pc-RALF4	n.a.	0.757	#VALUE!	At-RALF11	At-RALF19	n.a.	0.3679	#VALUE!						Fa-RALF20	Fa-RALF21	n.a.	0.9313	#VALUE!
At-RALF33	Fv-RALF3	n.a.	1.0201	#VALUE!	At-RALF17	Fa-RALF25	n.a.	1.0048	#VALUE!	At-RALF25	Md-RALF14	2.4142	1.166	0.482976	At-RALF28	Pa-RALF13	1.7706	0.4856	0.274257						At-RALF31	Pp-RALF5	1.3128	0.874	0.665753	At-RALF8	Pc-RALF5	0.5955	1.4525	2.43913	At-RALF11	At-RALF21	n.a.	1.2634	#VALUE!						Fa-RALF20	Fa-RALF22	n.a.	1.6479	#VALUE!
At-RALF33	Fv-RALF4	1.468	0.7201	0.490531	At-RALF17	Fa-RALF26	n.a.	0.8795	#VALUE!	At-RALF25	Md-RALF15	1.1432	1.9573	1.71212	At-RALF28	Pa-RALF14	n.a.	1.3965	#VALUE!						At-RALF31	Pp-RALF6	n.a.	0.8171	#VALUE!	At-RALF8	Pc-RALF6	0.7845	0.2665	0.339707	At-RALF11	At-RALF22	n.a.	1.4153	#VALUE!						Fa-RALF20	Fa-RALF23	n.a.	1.6479	#VALUE!
At-RALF33	Fv-RALF5	n.a.	1.2027	#VALUE!	At-RALF17	Fa-RALF27	0.6539	0.173	0.264566	At-RALF25	Md-RALF16	1.3438	1.068	0.794761	At-RALF28	Pa-RALF15	n.a.	1.2958	#VALUE!						At-RALF31	Pp-RALF7	n.a.	0.6924	#VALUE!	At-RALF8	Pc-RALF7	1.0929	0.3058	0.279806	At-RALF11	At-RALF23	n.a.	1.5835	#VALUE!						Fa-RALF20	Fa-RALF24	n.a.	0.824	#VALUE!
At-RALF33	Fv-RALF6	2.4477	1.2027	0.491359	At-RALF17	Fa-RALF28	1.0998	0.7748	0.704492	At-RALF25	Md-RALF17	1.3438	1.068	0.794761	At-RALF28	Pa-RALF16	1.0671	1.9605	1.83722						At-RALF31	Pp-RALF8	0.6215	0.6039	0.971681	At-RALF8	Pc-RALF8	n.a.	1.0373	#VALUE!	At-RALF11	At-RALF25	n.a.	1.1281	#VALUE!						Fa-RALF20	Fa-RALF25	n.a.	0.6735	#VALUE!
At-RALF33	Fv-RALF7	n.a.	0.5327	#VALUE!	At-RALF17	Fa-RALF29	n.a.	1.0048	#VALUE!	At-RALF25	Md-RALF18	1.3438	1.068	0.794761	At-RALF28	Pa-RALF17	1.1594	0.3259	0.281094						At-RALF31	Pp-RALF9	1.8761	0.5641	0.300677	At-RALF8	Pc-RALF9	n.a.	1.4525	#VALUE!	At-RALF11	At-RALF26	n.a.	0.6735	#VALUE!						Fa-RALF20	Fa-RALF26	0.824	2.4719	2.99988
At-RALF33	Fv-RALF8	0.1337	0.6313	4.72177	At-RALF17	Fa-RALF3	3.1308	0.7783	0.248595	At-RALF25	Md-RALF19	n.a.	1.2606	#VALUE!	At-RALF28	Pa-RALF2	n.a.	0.754	#VALUE!						At-RALF32	Pp-RALF1	0.8012	1.2581	1.57027	At-RALF9	Pc-RALF1	n.a.	0.7246	#VALUE!	At-RALF11	At-RALF27	n.a.	0.6539	#VALUE!						Fa-RALF20	Fa-RALF27	n.a.	0.9313	#VALUE!
At-RALF33	Fv-RALF9	n.a.	1.1982	#VALUE!	At-RALF17	Fa-RALF30	3.1308	0.7783	0.248595	At-RALF25	Md-RALF2	1.1432	1.9573	1.71212	At-RALF28	Pa-RALF3	0.8498	0.6758	0.795246						At-RALF32	Pp-RALF10	1.6479	0.5716	0.346866	At-RALF9	Pc-RALF10	n.a.	0.4624	#VALUE!	At-RALF11	At-RALF28	n.a.	0.5068	#VALUE!						Fa-RALF20	Fa-RALF28	0.5716	1.3844	2.42197
At-RALF34	Fv-RALF1	1.8526	0.999	0.539242	At-RALF17	Fa-RALF31	n.a.	1.0507	#VALUE!	At-RALF25	Md-RALF20	0.3094	0.9041	2.92211	At-RALF28	Pa-RALF4	n.a.	1.5573	#VALUE!						At-RALF32	Pp-RALF11	n.a.	1.4322	#VALUE!	At-RALF9	Pc-RALF2	0.7557	0.5716	0.756385	At-RALF11	At-RALF29	n.a.	0.4006	#VALUE!						Fa-RALF20	Fa-RALF29	1.6479	0.6735	0.408702
At-RALF34	Fv-RALF10	n.a.	0.7184	#VALUE!	At-RALF17	Fa-RALF32	n.a.	1.0763	#VALUE!	At-RALF25	Md-RALF3	n.a.	1.5678	#VALUE!	At-RALF28	Pa-RALF5	0.5577	n.a.	#VALUE!						At-RALF32	Pp-RALF12	2.4477	1.2027	0.491359	At-RALF9	Pc-RALF3	n.a.	0.7333	#VALUE!	At-RALF11	At-RALF30	n.a.	0.6905	#VALUE!						Fa-RALF20	Fa-RALF30	1.5699	0.831	0.529333
At-RALF34	Fv-RALF11	n.a.	0.8172	#VALUE!	At-RALF17	Fa-RALF33	0.7356	0.7007	0.952556	At-RALF25	Md-RALF4	0.6487	1.4181	2.18606	At-RALF28	Pa-RALF6	3.9775	n.a.	#VALUE!						At-RALF32	Pp-RALF13	n.a.	1.7962	#VALUE!	At-RALF9	Pc-RALF4	n.a.	0.5716	#VALUE!	At-RALF11	At-RALF31	n.a.	0.5336	#VALUE!						Fa-RALF20	Fa-RALF31	2.6224	0.7845	0.299153
At-RALF34	Fv-RALF12	0.6501	n.a.	#VALUE!	At-RALF17	Fa-RALF34	n.a.	0.7722	#VALUE!	At-RALF25	Md-RALF5	n.a.	1.166	#VALUE!	At-RALF28	Pa-RALF7	0.9536	1.1852	1.24287						At-RALF32	Pp-RALF14	n.a.	1.3404	#VALUE!	At-RALF9	Pc-RALF5	1.1161	1.1314	1.01371	At-RALF11	At-RALF32	n.a.	0.6905	#VALUE!						Fa-RALF20	Fa-RALF32	1.1281	0.6082	0.539137
At-RALF34	Fv-RALF13	3.1308	0.948	0.302798	At-RALF17	Fa-RALF35	n.a.	1.0048	#VALUE!	At-RALF25	Md-RALF6	n.a.	2.0605	#VALUE!	At-RALF28	Pa-RALF8	1.2519	n.a.	#VALUE!						At-RALF32	Pp-RALF2	0.8012	1.2581	1.57027	At-RALF9	Pc-RALF6	1.6479	0.4652	0.282299	At-RALF11	At-RALF33	n.a.	0.5532	#VALUE!						Fa-RALF20	Fa-RALF33	n.a.	0.9123	#VALUE!
At-RALF34	Fv-RALF2	1.8761	1.0106	0.538671	At-RALF17	Fa-RALF36	1.2882	0.6243	0.48463	At-RALF25	Md-RALF7	n.a.	1.166	#VALUE!	At-RALF28	Pa-RALF9	n.a.	0.6856	#VALUE!						At-RALF32	Pp-RALF3	n.a.	0.9683	#VALUE!	At-RALF9	Pc-RALF7	n.a.	0.5133	#VALUE!	At-RALF11	At-RALF34	n.a.	0.7238	#VALUE!						Fa-RALF20	Fa-RALF34	0.4408	1.6479	3.73843
At-RALF34	Fv-RALF3	n.a.	1.4459	#VALUE!	At-RALF17	Fa-RALF37	n.a.	0.6024	#VALUE!	At-RALF25	Md-RALF8	0.3094	0.9041	2.92211	At-RALF29	Pa-RALF1	n.a.	0.9293	#VALUE!						At-RALF32	Pp-RALF4	0.8012	1.2581	1.57027	At-RALF9	Pc-RALF8	1.6941	1.0163	0.599906	At-RALF11	At-RALF35	n.a.	1.049	#VALUE!						Fa-RALF20	Fa-RALF35	1.6479	0.6735	0.408702
At-RALF34	Fv-RALF4	1.4829	0.8584	0.578866	At-RALF17	Fa-RALF38	1.5633	0.8446	0.540267	At-RALF25	Md-RALF9	0.5097	1.2071	2.36826	At-RALF29	Pa-RALF10	0.9632	0.7919	0.822155						At-RALF32	Pp-RALF5	n.a.	1.7962	#VALUE!	At-RALF9	Pc-RALF9	n.a.	0.7246	#VALUE!	At-RALF11	At-RALF36	n.a.	1.049	#VALUE!						Fa-RALF20	Fa-RALF36	n.a.	0.9074	#VALUE!
At-RALF34	Fv-RALF5	n.a.	1.1096	#VALUE!	At-RALF17	Fa-RALF39	n.a.	1.0763	#VALUE!	At-RALF26	Md-RALF1	1.0486	1.513	1.44288	At-RALF29	Pa-RALF11	n.a.	1.0452	#VALUE!						At-RALF32	Pp-RALF6	n.a.	1.4799	#VALUE!	At-RALF39	Pc-RALF1	n.a.	0.7489	#VALUE!	At-RALF12	At-RALF13	n.a.	0.5387	#VALUE!						Fa-RALF20	Fa-RALF37	n.a.	0.7277	#VALUE!
At-RALF34	Fv-RALF6	n.a.	0.873	#VALUE!	At-RALF17	Fa-RALF4	n.a.	0.7722	#VALUE!	At-RALF26	Md-RALF10	1.5277	0.8448	0.552988	At-RALF29	Pa-RALF12	n.a.	1.4747	#VALUE!						At-RALF32	Pp-RALF7	n.a.	2.1384	#VALUE!	At-RALF39	Pc-RALF2	0.2239	0.9745	4.35239	At-RALF12	At-RALF14	n.a.	0.3924	#VALUE!						Fa-RALF20	Fa-RALF38	n.a.	0.7631	#VALUE!
At-RALF34	Fv-RALF7	2.5255	0.5532	0.219046	At-RALF17	Fa-RALF40	n.a.	1.0507	#VALUE!	At-RALF26	Md-RALF11	2.2083	0.7694	0.348413	At-RALF29	Pa-RALF13	2.9189	0.2338	0.0800987						At-RALF32	Pp-RALF8	n.a.	1.5473	#VALUE!	At-RALF39	Pc-RALF3	n.a.	0.7489	#VALUE!	At-RALF12	At-RALF15	n.a.	1.1397	#VALUE!						Fa-RALF20	Fa-RALF39	1.1281	0.6082	0.539137
At-RALF34	Fv-RALF8	0.3681	0.8175	2.22086	At-RALF17	Fa-RALF41	3.1308	0.7783	0.248595	At-RALF26	Md-RALF12	n.a.	0.7631	#VALUE!	At-RALF29	Pa-RALF14	n.a.	1.0298	#VALUE!						At-RALF32	Pp-RALF9	0.43	0.6572	1.52837	At-RALF39	Pc-RALF4	n.a.	0.7489	#VALUE!	At-RALF12	At-RALF16	n.a.	0.7449	#VALUE!						Fa-RALF20	Fa-RALF40	2.6224	0.7845	0.299153
At-RALF34	Fv-RALF9	n.a.	0.993	#VALUE!	At-RALF17	Fa-RALF5	n.a.	1.0048	#VALUE!	At-RALF26	Md-RALF13	1.6479	0.8169	0.495722	At-RALF29	Pa-RALF15	n.a.	0.9745	#VALUE!						At-RALF33	Pp-RALF1	0.9016	1.5262	1.69277	At-RALF39	Pc-RALF5	0.4975	0.7662	1.5401	At-RALF12	At-RALF17	n.a.	0.4408	#VALUE!						Fa-RALF20	Fa-RALF41	1.5699	0.831	0.529333
At-RALF35	Fv-RALF1	1.9372	0.9713	0.501394	At-RALF17	Fa-RALF6	1.1923	0.9026	0.757024	At-RALF26	Md-RALF14	2.4142	0.9378	0.388452	At-RALF29	Pa-RALF16	3.0832	1.4932	0.484302						At-RALF33	Pp-RALF10	2.2342	0.4541	0.203249	At-RALF39	Pc-RALF6	0.2239	0.9745	4.35239	At-RALF12	At-RALF21	n.a.	0.9098	#VALUE!						Fa-RALF21	Fa-RALF22	n.a.	1.1432	#VALUE!
At-RALF35	Fv-RALF10	n.a.	1.3002	#VALUE!	At-RALF17	Fa-RALF7	1.5596	1.2921	0.828482	At-RALF26	Md-RALF15	0.5716	2.0973	3.66917	At-RALF29	Pa-RALF17	0.7981	0.3738	0.468362						At-RALF33	Pp-RALF11	2.1249	2.1815	1.02664	At-RALF39	Pc-RALF7	1.2071	0.9492	0.786347	At-RALF12	At-RALF22	n.a.	1.1936	#VALUE!						Fa-RALF21	Fa-RALF23	1.0763	1.1432	1.06216
At-RALF35	Fv-RALF11	n.a.	0.9713	#VALUE!	At-RALF17	Fa-RALF8	1.5596	1.2921	0.828482	At-RALF26	Md-RALF16	n.a.	0.7449	#VALUE!	At-RALF29	Pa-RALF2	n.a.	0.8574	#VALUE!						At-RALF33	Pp-RALF12	n.a.	0.9434	#VALUE!	At-RALF39	Pc-RALF8	n.a.	0.7489	#VALUE!	At-RALF12	At-RALF23	n.a.	0.988	#VALUE!						Fa-RALF21	Fa-RALF24	0.7557	0.5716	0.756385
At-RALF35	Fv-RALF12	0.5497	n.a.	#VALUE!	At-RALF17	Fa-RALF9	n.a.	0.8374	#VALUE!	At-RALF26	Md-RALF17	n.a.	0.7449	#VALUE!	At-RALF29	Pa-RALF3	n.a.	0.5427	#VALUE!						At-RALF33	Pp-RALF13	n.a.	1.2958	#VALUE!	At-RALF39	Pc-RALF9	n.a.	0.7489	#VALUE!	At-RALF12	At-RALF24	n.a.	1.4955	#VALUE!						Fa-RALF21	Fa-RALF25	0.7557	0.6956	0.920471
At-RALF35	Fv-RALF13	1.5699	1.2803	0.81553	At-RALF18	Fa-RALF1	1.3438	1.0763	0.800938	At-RALF26	Md-RALF18	n.a.	0.7449	#VALUE!	At-RALF29	Pa-RALF4	n.a.	1.2488	#VALUE!						At-RALF33	Pp-RALF14	n.a.	1.6479	#VALUE!	At-RALF39	Pc-RALF10	1.2071	0.9492	0.786347	At-RALF12	At-RALF25	n.a.	1.6208	#VALUE!						Fa-RALF21	Fa-RALF26	2.7242	1.1852	0.435064
At-RALF35	Fv-RALF2	1.9685	1.5699	0.797511	At-RALF18	Fa-RALF10	1.8637	1.0048	0.539143	At-RALF26	Md-RALF19	n.a.	0.8169	#VALUE!	At-RALF29	Pa-RALF5	0.9074	n.a.	#VALUE!						At-RALF33	Pp-RALF2	0.9016	1.5262	1.69277						At-RALF12	At-RALF26	n.a.	0.9041	#VALUE!						Fa-RALF21	Fa-RALF27	0	0	#DIV/0!
At-RALF35	Fv-RALF3	n.a.	1.7706	#VALUE!	At-RALF18	Fa-RALF11	1.7515	0.8374	0.478104	At-RALF26	Md-RALF2	1.0298	2.0973	2.03661	At-RALF29	Pa-RALF6	n.a.	n.a.	#VALUE!						At-RALF33	Pp-RALF3	n.a.	0.7652	#VALUE!						At-RALF12	At-RALF27	n.a.	0.873	#VALUE!						Fa-RALF21	Fa-RALF28	n.a.	0.7016	#VALUE!
At-RALF35	Fv-RALF4	1.5699	0.6785	0.432193	At-RALF18	Fa-RALF12	n.a.	0.6024	#VALUE!	At-RALF26	Md-RALF20	0.6215	0.7391	1.18922	At-RALF29	Pa-RALF7	0.8498	0.9921	1.16745						At-RALF33	Pp-RALF4	0.9016	1.5262	1.69277						At-RALF12	At-RALF28	n.a.	0.5568	#VALUE!						Fa-RALF21	Fa-RALF29	n.a.	0.6956	#VALUE!
At-RALF35	Fv-RALF5	n.a.	1.3689	#VALUE!	At-RALF18	Fa-RALF13	n.a.	0.9334	#VALUE!	At-RALF26	Md-RALF3	n.a.	0.9713	#VALUE!	At-RALF29	Pa-RALF8	1.2882	n.a.	#VALUE!						At-RALF33	Pp-RALF5	n.a.	1.2958	#VALUE!						At-RALF12	At-RALF29	n.a.	0.413	#VALUE!						Fa-RALF21	Fa-RALF30	n.a.	0.6674	#VALUE!
At-RALF35	Fv-RALF6	2.4142	2.0973	0.868735	At-RALF18	Fa-RALF14	n.a.	0.7007	#VALUE!	At-RALF26	Md-RALF4	2.2083	0.9467	0.428701	At-RALF29	Pa-RALF9	n.a.	1.0069	#VALUE!						At-RALF33	Pp-RALF6	n.a.	1.1198	#VALUE!						At-RALF12	At-RALF30	n.a.	0.51	#VALUE!						Fa-RALF21	Fa-RALF31	0.6181	0.7324	1.18492
At-RALF35	Fv-RALF7	2.6224	0.7845	0.299153	At-RALF18	Fa-RALF15	n.a.	0.7476	#VALUE!	At-RALF26	Md-RALF5	n.a.	0.9378	#VALUE!	At-RALF3	Pa-RALF1	n.a.	0.2973	#VALUE!						At-RALF33	Pp-RALF7	n.a.	1.4529	#VALUE!						At-RALF12	At-RALF31	n.a.	0.5873	#VALUE!						Fa-RALF21	Fa-RALF32	1.2231	0.7419	0.606573
At-RALF35	Fv-RALF8	0.47	1.1852	2.5217	At-RALF18	Fa-RALF16	n.a.	0.9026	#VALUE!	At-RALF26	Md-RALF6	n.a.	n.a.	#VALUE!	At-RALF3	Pa-RALF10	1.301	0.2973	0.228517						At-RALF33	Pp-RALF8	n.a.	1.1601	#VALUE!						At-RALF12	At-RALF32	n.a.	0.8306	#VALUE!						Fa-RALF21	Fa-RALF33	0.5319	0.5165	0.971047
At-RALF35	Fv-RALF9	n.a.	1.2071	#VALUE!	At-RALF18	Fa-RALF17	1.5596	1.2921	0.828482	At-RALF26	Md-RALF7	n.a.	0.7631	#VALUE!	At-RALF3	Pa-RALF11	n.a.	0.5408	#VALUE!						At-RALF33	Pp-RALF9	0.477	0.5294	1.10985						At-RALF12	At-RALF33	n.a.	0.6664	#VALUE!						Fa-RALF21	Fa-RALF34	n.a.	0.9313	#VALUE!
At-RALF36	Fv-RALF1	1.9372	0.9713	0.501394	At-RALF18	Fa-RALF18	1.8637	1.0048	0.539143	At-RALF26	Md-RALF8	0.6215	0.7391	1.18922	At-RALF3	Pa-RALF12	n.a.	0.5087	#VALUE!						At-RALF34	Pp-RALF1	n.a.	0.7908	#VALUE!						At-RALF13	At-RALF14	n.a.	0.9655	#VALUE!						Fa-RALF21	Fa-RALF35	n.a.	0.6956	#VALUE!
At-RALF36	Fv-RALF10	n.a.	1.3002	#VALUE!	At-RALF18	Fa-RALF19	n.a.	0.7007	#VALUE!	At-RALF26	Md-RALF9	0.9345	1.5561	1.66517	At-RALF3	Pa-RALF13	n.a.	0.5352	#VALUE!						At-RALF34	Pp-RALF10	n.a.	0.4222	#VALUE!						At-RALF13	At-RALF16	n.a.	1.5231	#VALUE!						Fa-RALF21	Fa-RALF36	1.1504	0.4333	0.376652
At-RALF36	Fv-RALF11	n.a.	0.9713	#VALUE!	At-RALF18	Fa-RALF2	1.551	1.0507	0.677434	At-RALF27	Md-RALF1	0.8817	0.6501	0.737326	At-RALF3	Pa-RALF14	n.a.	0.9123	#VALUE!						At-RALF34	Pp-RALF11	1.8842	n.a.	#VALUE!						At-RALF13	At-RALF17	n.a.	0.2409	#VALUE!						Fa-RALF21	Fa-RALF37	n.a.	0.4099	#VALUE!
At-RALF36	Fv-RALF12	0.5497	n.a.	#VALUE!	At-RALF18	Fa-RALF20	1.5596	1.2921	0.828482	At-RALF27	Md-RALF10	0.8474	0.5508	0.649988	At-RALF3	Pa-RALF15	n.a.	0.8656	#VALUE!						At-RALF34	Pp-RALF12	1.0763	1.1432	1.06216						At-RALF13	At-RALF18	n.a.	0.2409	#VALUE!						Fa-RALF21	Fa-RALF38	0.6987	0.5833	0.834836
At-RALF36	Fv-RALF13	1.5699	1.2803	0.81553	At-RALF18	Fa-RALF21	n.a.	0.173	#VALUE!	At-RALF27	Md-RALF11	n.a.	0.7449	#VALUE!	At-RALF3	Pa-RALF16	1.0186	1.4875	1.46034						At-RALF34	Pp-RALF13	n.a.	1.1936	#VALUE!						At-RALF13	At-RALF20	n.a.	0.4075	#VALUE!						Fa-RALF21	Fa-RALF39	1.2231	0.7419	0.606573
At-RALF36	Fv-RALF2	1.9685	1.5699	0.797511	At-RALF18	Fa-RALF22	n.a.	0.7007	#VALUE!	At-RALF27	Md-RALF12	n.a.	0.8171	#VALUE!	At-RALF3	Pa-RALF17	n.a.	0.6236	#VALUE!						At-RALF34	Pp-RALF14	n.a.	1.6902	#VALUE!						At-RALF13	At-RALF21	n.a.	1.1811	#VALUE!						Fa-RALF21	Fa-RALF40	0.6181	0.7324	1.18492
At-RALF36	Fv-RALF3	n.a.	1.7706	#VALUE!	At-RALF18	Fa-RALF23	n.a.	0.7007	#VALUE!	At-RALF27	Md-RALF13	n.a.	0.874	#VALUE!	At-RALF3	Pa-RALF2	1.301	0.8806	0.676864						At-RALF34	Pp-RALF2	n.a.	0.7908	#VALUE!						At-RALF13	At-RALF23	n.a.	1.2901	#VALUE!						Fa-RALF21	Fa-RALF41	n.a.	0.6674	#VALUE!
At-RALF36	Fv-RALF4	1.5699	0.6785	0.432193	At-RALF18	Fa-RALF24	n.a.	0.7722	#VALUE!	At-RALF27	Md-RALF14	n.a.	0.8171	#VALUE!	At-RALF3	Pa-RALF3	1.0397	0.2524	0.242762						At-RALF34	Pp-RALF3	n.a.	0.6785	#VALUE!						At-RALF13	At-RALF28	n.a.	0.4885	#VALUE!						Fa-RALF22	Fa-RALF23	0.1885	0	0
At-RALF36	Fv-RALF5	n.a.	1.3689	#VALUE!	At-RALF18	Fa-RALF25	1.8637	1.0048	0.539143	At-RALF27	Md-RALF15	1.7376	1.0026	0.577003	At-RALF3	Pa-RALF4	n.a.	1.3986	#VALUE!						At-RALF34	Pp-RALF4	n.a.	0.7908	#VALUE!						At-RALF13	At-RALF29	n.a.	0.3462	#VALUE!						Fa-RALF22	Fa-RALF24	n.a.	1.6479	#VALUE!
At-RALF36	Fv-RALF6	2.4142	2.0973	0.868735	At-RALF18	Fa-RALF26	1.3438	0.8795	0.654487	At-RALF27	Md-RALF16	n.a.	0.7221	#VALUE!	At-RALF3	Pa-RALF5	0.5587	1.4372	2.5724						At-RALF34	Pp-RALF5	n.a.	1.0709	#VALUE!						At-RALF13	At-RALF30	n.a.	0.3171	#VALUE!						Fa-RALF22	Fa-RALF25	1.6479	2.4719	1.50003
At-RALF36	Fv-RALF7	2.6224	0.7845	0.299153	At-RALF18	Fa-RALF27	n.a.	0.173	#VALUE!	At-RALF27	Md-RALF17	n.a.	0.7221	#VALUE!	At-RALF3	Pa-RALF6	1.6479	n.a.	#VALUE!						At-RALF34	Pp-RALF6	n.a.	0.999	#VALUE!						At-RALF13	At-RALF31	n.a.	0.5678	#VALUE!						Fa-RALF22	Fa-RALF26	n.a.	0.4408	#VALUE!
At-RALF36	Fv-RALF8	0.47	1.1852	2.5217	At-RALF18	Fa-RALF28	1.0998	0.7748	0.704492	At-RALF27	Md-RALF18	n.a.	0.7221	#VALUE!	At-RALF3	Pa-RALF7	n.a.	1.7045	#VALUE!						At-RALF34	Pp-RALF7	1.6031	1.0319	0.64369						At-RALF14	At-RALF15	n.a.	1.2941	#VALUE!						Fa-RALF22	Fa-RALF27	n.a.	1.1432	#VALUE!
At-RALF36	Fv-RALF9	n.a.	1.2071	#VALUE!	At-RALF18	Fa-RALF29	1.8637	1.0048	0.539143	At-RALF27	Md-RALF19	n.a.	0.874	#VALUE!	At-RALF3	Pa-RALF8	n.a.	1.4736	#VALUE!						At-RALF34	Pp-RALF8	n.a.	0.999	#VALUE!						At-RALF14	At-RALF16	n.a.	0.7957	#VALUE!						Fa-RALF22	Fa-RALF28	n.a.	1.3308	#VALUE!
At-RALF5	Fv-RALF1	n.a.	0.2711	#VALUE!	At-RALF18	Fa-RALF3	3.1308	0.7783	0.248595	At-RALF27	Md-RALF2	1.7376	1.0026	0.577003	At-RALF3	Pa-RALF9	n.a.	0.8656	#VALUE!						At-RALF34	Pp-RALF9	1.3844	0.6058	0.43759						At-RALF14	At-RALF22	n.a.	1.3128	#VALUE!						Fa-RALF22	Fa-RALF29	n.a.	2.4719	#VALUE!
At-RALF5	Fv-RALF10	n.a.	0.6785	#VALUE!	At-RALF18	Fa-RALF30	3.1308	0.7783	0.248595	At-RALF27	Md-RALF20	0.6816	0.5873	0.861649	At-RALF30	Pa-RALF1	n.a.	0.8584	#VALUE!						At-RALF35	Pp-RALF1	n.a.	0.9378	#VALUE!						At-RALF14	At-RALF24	n.a.	2.2407	#VALUE!						Fa-RALF22	Fa-RALF30	3.2178	n.a.	#VALUE!
At-RALF5	Fv-RALF11	n.a.	0.5676	#VALUE!	At-RALF18	Fa-RALF31	1.551	1.0507	0.677434	At-RALF27	Md-RALF3	n.a.	1.0386	#VALUE!	At-RALF30	Pa-RALF10	n.a.	0.7534	#VALUE!						At-RALF35	Pp-RALF10	n.a.	0.4958	#VALUE!						At-RALF14	At-RALF25	n.a.	1.7726	#VALUE!						Fa-RALF22	Fa-RALF31	2.6224	n.a.	#VALUE!
At-RALF5	Fv-RALF12	1.9761	n.a.	#VALUE!	At-RALF18	Fa-RALF32	1.3438	1.0763	0.800938	At-RALF27	Md-RALF4	1.1281	0.9123	0.808705	At-RALF30	Pa-RALF11	1.5633	1.0341	0.661485						At-RALF35	Pp-RALF11	1.9612	2.269	1.15694						At-RALF14	At-RALF27	n.a.	1.166	#VALUE!						Fa-RALF22	Fa-RALF32	n.a.	3.2958	#VALUE!
At-RALF5	Fv-RALF13	1.5366	1.6914	1.10074	At-RALF18	Fa-RALF33	n.a.	0.7007	#VALUE!	At-RALF27	Md-RALF5	n.a.	0.8171	#VALUE!	At-RALF30	Pa-RALF12	n.a.	1.3539	#VALUE!						At-RALF35	Pp-RALF12	1.166	1.1161	0.957204						At-RALF14	At-RALF29	n.a.	1.1231	#VALUE!						Fa-RALF22	Fa-RALF33	n.a.	1.6479	#VALUE!
At-RALF5	Fv-RALF2	n.a.	1.2497	#VALUE!	At-RALF18	Fa-RALF34	1.5596	0.8512	0.545781	At-RALF27	Md-RALF6	n.a.	1.3298	#VALUE!	At-RALF30	Pa-RALF13	0.6539	0.3983	0.609115						At-RALF35	Pp-RALF13	n.a.	1.4955	#VALUE!						At-RALF14	At-RALF32	n.a.	1.4347	#VALUE!						Fa-RALF22	Fa-RALF34	n.a.	0.9123	#VALUE!
At-RALF5	Fv-RALF3	n.a.	0.5716	#VALUE!	At-RALF18	Fa-RALF35	1.8637	1.0048	0.539143	At-RALF27	Md-RALF7	n.a.	0.8171	#VALUE!	At-RALF30	Pa-RALF14	n.a.	0.9187	#VALUE!						At-RALF35	Pp-RALF14	n.a.	1.542	#VALUE!						At-RALF14	At-RALF33	n.a.	1.0872	#VALUE!						Fa-RALF22	Fa-RALF35	n.a.	2.4719	#VALUE!
At-RALF5	Fv-RALF4	n.a.	1.5678	#VALUE!	At-RALF18	Fa-RALF36	2.7477	0.6851	0.249336	At-RALF27	Md-RALF8	0.6816	0.5873	0.861649	At-RALF30	Pa-RALF15	n.a.	0.8721	#VALUE!						At-RALF35	Pp-RALF2	n.a.	0.9378	#VALUE!						At-RALF15	At-RALF17	n.a.	0.4029	#VALUE!						Fa-RALF22	Fa-RALF36	n.a.	2.6492	#VALUE!
At-RALF5	Fv-RALF5	n.a.	0.5676	#VALUE!	At-RALF18	Fa-RALF37	n.a.	0.6024	#VALUE!	At-RALF27	Md-RALF9	0.5532	0.5097	0.921367	At-RALF30	Pa-RALF16	2.3296	1.1936	0.512363						At-RALF35	Pp-RALF3	3.2958	0.8922	0.270708						At-RALF15	At-RALF18	n.a.	0.4029	#VALUE!						Fa-RALF22	Fa-RALF37	n.a.	3.2178	#VALUE!
At-RALF5	Fv-RALF6	n.a.	0.7243	#VALUE!	At-RALF18	Fa-RALF38	n.a.	0.8446	#VALUE!	At-RALF28	Md-RALF1	1.0929	1.1404	1.04346	At-RALF30	Pa-RALF17	0.47	0.4329	0.921064						At-RALF35	Pp-RALF4	n.a.	0.9378	#VALUE!						At-RALF15	At-RALF19	n.a.	0.4029	#VALUE!						Fa-RALF22	Fa-RALF38	2.4142	2.0973	0.868735
At-RALF5	Fv-RALF7	n.a.	0.5619	#VALUE!	At-RALF18	Fa-RALF39	1.3438	1.0763	0.800938	At-RALF28	Md-RALF10	1.8252	0.8437	0.462251	At-RALF30	Pa-RALF2	n.a.	0.8584	#VALUE!						At-RALF35	Pp-RALF5	n.a.	1.3128	#VALUE!						At-RALF15	At-RALF28	n.a.	0.6937	#VALUE!						Fa-RALF22	Fa-RALF39	n.a.	3.2958	#VALUE!
At-RALF5	Fv-RALF8	n.a.	0.8584	#VALUE!	At-RALF18	Fa-RALF4	1.5596	0.8512	0.545781	At-RALF28	Md-RALF11	0.6566	0.8795	1.33948	At-RALF30	Pa-RALF3	n.a.	0.8044	#VALUE!						At-RALF35	Pp-RALF6	n.a.	1.2118	#VALUE!						At-RALF15	At-RALF29	n.a.	0.6746	#VALUE!						Fa-RALF22	Fa-RALF40	2.6224	n.a.	#VALUE!
At-RALF5	Fv-RALF9	1.7269	0.5199	0.30106	At-RALF18	Fa-RALF40	1.551	1.0507	0.677434	At-RALF28	Md-RALF12	1.6479	0.8442	0.512288	At-RALF30	Pa-RALF4	0.9607	0.9607	1						At-RALF35	Pp-RALF7	1.1542	0.9049	0.784006						At-RALF15	At-RALF30	n.a.	0.6398	#VALUE!						Fa-RALF22	Fa-RALF41	3.2178	n.a.	#VALUE!
At-RALF6	Fv-RALF1	1.4153	n.a.	#VALUE!	At-RALF18	Fa-RALF41	3.1308	0.7783	0.248595	At-RALF28	Md-RALF13	n.a.	0.9011	#VALUE!	At-RALF30	Pa-RALF5	n.a.	n.a.	#VALUE!						At-RALF35	Pp-RALF8	n.a.	0.9713	#VALUE!						At-RALF16	At-RALF17	n.a.	1.2071	#VALUE!						Fa-RALF23	Fa-RALF24	1.6479	1.6479	1
At-RALF6	Fv-RALF10	0.9853	0.531	0.538922	At-RALF18	Fa-RALF5	1.8637	1.0048	0.539143	At-RALF28	Md-RALF14	0.9536	0.7913	0.829803	At-RALF30	Pa-RALF6	n.a.	n.a.	#VALUE!						At-RALF35	Pp-RALF9	1.4829	0.8584	0.578866						At-RALF16	At-RALF19	n.a.	1.2071	#VALUE!						Fa-RALF23	Fa-RALF25	0.824	2.4719	2.99988
At-RALF6	Fv-RALF11	1.9869	0.6661	0.335246	At-RALF18	Fa-RALF6	n.a.	0.9026	#VALUE!	At-RALF28	Md-RALF15	n.a.	0.6626	#VALUE!	At-RALF30	Pa-RALF7	3.1308	0.7783	0.248595						At-RALF36	Pp-RALF1	n.a.	0.9378	#VALUE!						At-RALF16	At-RALF21	n.a.	1.3797	#VALUE!						Fa-RALF23	Fa-RALF26	1.6479	0.4408	0.267492
At-RALF6	Fv-RALF12	0.9178	2.1815	2.37688	At-RALF18	Fa-RALF7	1.5596	1.2921	0.828482	At-RALF28	Md-RALF16	0.5716	0.7489	1.31018	At-RALF30	Pa-RALF8	2.373	n.a.	#VALUE!						At-RALF36	Pp-RALF10	n.a.	0.4958	#VALUE!						At-RALF16	At-RALF23	n.a.	1.3438	#VALUE!						Fa-RALF23	Fa-RALF27	1.0763	1.1432	1.06216
At-RALF6	Fv-RALF13	1.2555	n.a.	#VALUE!	At-RALF18	Fa-RALF8	1.5596	1.2921	0.828482	At-RALF28	Md-RALF17	0.5716	0.7489	1.31018	At-RALF30	Pa-RALF9	n.a.	0.9313	#VALUE!						At-RALF36	Pp-RALF11	1.9612	2.269	1.15694						At-RALF16	At-RALF30	n.a.	0.7277	#VALUE!						Fa-RALF23	Fa-RALF28	n.a.	1.3308	#VALUE!
At-RALF6	Fv-RALF2	0.5716	0.3241	0.567005	At-RALF18	Fa-RALF9	1.7515	0.8374	0.478104	At-RALF28	Md-RALF18	0.5716	0.7489	1.31018	At-RALF31	Pa-RALF1	n.a.	0.9041	#VALUE!						At-RALF36	Pp-RALF12	1.166	1.1161	0.957204						At-RALF16	At-RALF31	n.a.	0.8749	#VALUE!						Fa-RALF23	Fa-RALF29	n.a.	2.4719	#VALUE!
At-RALF6	Fv-RALF3	n.a.	n.a.	#VALUE!	At-RALF19	Fa-RALF1	n.a.	1.0763	#VALUE!	At-RALF28	Md-RALF19	n.a.	0.9011	#VALUE!	At-RALF31	Pa-RALF10	1.3128	0.874	0.665753						At-RALF36	Pp-RALF13	n.a.	1.4955	#VALUE!						At-RALF16	At-RALF34	n.a.	0.6684	#VALUE!						Fa-RALF23	Fa-RALF30	3.2178	n.a.	#VALUE!
At-RALF6	Fv-RALF4	2.0794	n.a.	#VALUE!	At-RALF19	Fa-RALF10	n.a.	1.0048	#VALUE!	At-RALF28	Md-RALF2	n.a.	0.6626	#VALUE!	At-RALF31	Pa-RALF11	n.a.	0.5141	#VALUE!						At-RALF36	Pp-RALF14	n.a.	1.542	#VALUE!						At-RALF16	At-RALF35	n.a.	0.876	#VALUE!						Fa-RALF23	Fa-RALF31	2.6224	n.a.	#VALUE!
At-RALF6	Fv-RALF5	0.4408	0.8106	1.83893	At-RALF19	Fa-RALF11	n.a.	0.8374	#VALUE!	At-RALF28	Md-RALF20	n.a.	0.4702	#VALUE!	At-RALF31	Pa-RALF12	1.5277	0.6924	0.45323						At-RALF36	Pp-RALF2	n.a.	0.9378	#VALUE!						At-RALF16	At-RALF36	n.a.	0.876	#VALUE!						Fa-RALF23	Fa-RALF32	n.a.	3.2958	#VALUE!
At-RALF6	Fv-RALF6	1.9869	2.2312	1.12296	At-RALF19	Fa-RALF12	n.a.	0.6024	#VALUE!	At-RALF28	Md-RALF3	1.6479	0.6956	0.422113	At-RALF31	Pa-RALF13	1.8761	0.5641	0.300677						At-RALF36	Pp-RALF3	3.2958	0.8922	0.270708						At-RALF17	At-RALF22	n.a.	0.4172	#VALUE!						Fa-RALF23	Fa-RALF33	1.6479	1.6479	1
At-RALF6	Fv-RALF7	0.3516	1.0069	2.86377	At-RALF19	Fa-RALF13	3.9775	0.9334	0.23467	At-RALF28	Md-RALF4	0.3041	0.8795	2.89214	At-RALF31	Pa-RALF14	n.a.	0.5596	#VALUE!						At-RALF36	Pp-RALF4	n.a.	0.9378	#VALUE!						At-RALF17	At-RALF24	n.a.	0.9041	#VALUE!						Fa-RALF23	Fa-RALF34	n.a.	0.9123	#VALUE!
At-RALF6	Fv-RALF8	1.0124	0.7865	0.776867	At-RALF19	Fa-RALF14	1.5596	0.7007	0.449282	At-RALF28	Md-RALF5	2.7242	0.7913	0.290471	At-RALF31	Pa-RALF15	n.a.	0.7277	#VALUE!						At-RALF36	Pp-RALF5	n.a.	1.3128	#VALUE!						At-RALF17	At-RALF26	n.a.	0.5873	#VALUE!						Fa-RALF23	Fa-RALF35	n.a.	2.4719	#VALUE!
At-RALF6	Fv-RALF9	0.8025	0.681	0.848598	At-RALF19	Fa-RALF15	n.a.	0.7476	#VALUE!	At-RALF28	Md-RALF6	0.5053	1.5112	2.9907	At-RALF31	Pa-RALF16	3.2178	1.4525	0.451395						At-RALF36	Pp-RALF6	n.a.	1.2118	#VALUE!						At-RALF17	At-RALF31	n.a.	0.4172	#VALUE!						Fa-RALF23	Fa-RALF36	1.3956	2.6492	1.89825
At-RALF7	Fv-RALF1	n.a.	1.3202	#VALUE!	At-RALF19	Fa-RALF16	n.a.	0.9026	#VALUE!	At-RALF28	Md-RALF7	1.6479	0.8442	0.512288	At-RALF31	Pa-RALF17	n.a.	0.1513	#VALUE!						At-RALF36	Pp-RALF7	1.1542	0.9049	0.784006						At-RALF17	At-RALF32	n.a.	0.8848	#VALUE!						Fa-RALF23	Fa-RALF37	n.a.	3.2178	#VALUE!
At-RALF7	Fv-RALF10	3.1308	0.4222	0.134854	At-RALF19	Fa-RALF17	n.a.	1.2921	#VALUE!	At-RALF28	Md-RALF8	1.7572	0.4702	0.267585	At-RALF31	Pa-RALF2	0.6215	0.6039	0.971681						At-RALF36	Pp-RALF8	n.a.	0.9713	#VALUE!						At-RALF17	At-RALF33	n.a.	0.7115	#VALUE!						Fa-RALF23	Fa-RALF38	1.0298	2.0973	2.03661
At-RALF7	Fv-RALF11	1.9685	0.3409	0.173178	At-RALF19	Fa-RALF18	n.a.	1.0048	#VALUE!	At-RALF28	Md-RALF9	2.1087	0.8174	0.387632	At-RALF31	Pa-RALF3	2.3296	0.7908	0.339457						At-RALF36	Pp-RALF9	1.4829	0.8584	0.578866						At-RALF18	At-RALF20	0	0.1134	#DIV/0!						Fa-RALF23	Fa-RALF39	n.a.	3.2958	#VALUE!
At-RALF7	Fv-RALF12	2.373	n.a.	#VALUE!	At-RALF19	Fa-RALF19	1.5596	0.7007	0.449282	At-RALF29	Md-RALF1	1.1119	1.9469	1.75097	At-RALF31	Pa-RALF4	n.a.	0.7689	#VALUE!						At-RALF4	Pp-RALF1	1.0929	0.7509	0.687071						At-RALF18	At-RALF21	n.a.	0.4874	#VALUE!						Fa-RALF23	Fa-RALF40	2.6224	n.a.	#VALUE!
At-RALF7	Fv-RALF13	n.a.	n.a.	#VALUE!	At-RALF19	Fa-RALF2	n.a.	1.0507	#VALUE!	At-RALF29	Md-RALF10	n.a.	0.7453	#VALUE!	At-RALF31	Pa-RALF5	n.a.	n.a.	#VALUE!						At-RALF4	Pp-RALF10	n.a.	0.4894	#VALUE!						At-RALF18	At-RALF22	n.a.	0.4172	#VALUE!						Fa-RALF23	Fa-RALF41	3.2178	n.a.	#VALUE!
At-RALF7	Fv-RALF2	1.0763	0.1151	0.10694	At-RALF19	Fa-RALF20	n.a.	1.2921	#VALUE!	At-RALF29	Md-RALF11	0.5716	0.7489	1.31018	At-RALF31	Pa-RALF6	1.1432	n.a.	#VALUE!						At-RALF4	Pp-RALF11	n.a.	1.0397	#VALUE!						At-RALF18	At-RALF23	n.a.	0.5331	#VALUE!						Fa-RALF24	Fa-RALF25	n.a.	0.8523	#VALUE!
At-RALF7	Fv-RALF3	n.a.	0.9114	#VALUE!	At-RALF19	Fa-RALF21	1.5461	0.173	0.111894	At-RALF29	Md-RALF12	n.a.	0.9293	#VALUE!	At-RALF31	Pa-RALF7	0.5596	2.038	3.64189						At-RALF4	Pp-RALF12	1.2519	0.299	0.238837						At-RALF18	At-RALF24	n.a.	0.9041	#VALUE!						Fa-RALF24	Fa-RALF26	n.a.	n.a.	#VALUE!
At-RALF7	Fv-RALF4	2.3296	n.a.	#VALUE!	At-RALF19	Fa-RALF22	n.a.	0.7007	#VALUE!	At-RALF29	Md-RALF13	n.a.	0.9921	#VALUE!	At-RALF31	Pa-RALF8	n.a.	n.a.	#VALUE!						At-RALF4	Pp-RALF13	1.5699	0.058	0.036945						At-RALF18	At-RALF25	n.a.	0.7908	#VALUE!						Fa-RALF24	Fa-RALF27	0.7557	0.5716	0.756385
At-RALF7	Fv-RALF5	1.2519	0.2215	0.176931	At-RALF19	Fa-RALF23	1.5596	0.7007	0.449282	At-RALF29	Md-RALF14	2.2342	0.6758	0.30248	At-RALF31	Pa-RALF9	n.a.	0.7277	#VALUE!						At-RALF4	Pp-RALF14	1.7787	1.2358	0.694777						At-RALF18	At-RALF26	n.a.	0.5873	#VALUE!						Fa-RALF24	Fa-RALF28	n.a.	0.9074	#VALUE!
At-RALF7	Fv-RALF6	n.a.	0.8883	#VALUE!	At-RALF19	Fa-RALF24	n.a.	0.7722	#VALUE!	At-RALF29	Md-RALF15	n.a.	0.8854	#VALUE!	At-RALF32	Pa-RALF1	n.a.	1.6215	#VALUE!						At-RALF4	Pp-RALF2	1.0929	0.7509	0.687071						At-RALF18	At-RALF27	n.a.	0.6956	#VALUE!						Fa-RALF24	Fa-RALF29	n.a.	0.8523	#VALUE!
At-RALF7	Fv-RALF7	0.5716	0.9074	1.58747	At-RALF19	Fa-RALF25	n.a.	1.0048	#VALUE!	At-RALF29	Md-RALF16	0.6355	0.6018	0.946971	At-RALF32	Pa-RALF10	n.a.	1.7962	#VALUE!						At-RALF4	Pp-RALF3	0.7016	0.3619	0.515821						At-RALF18	At-RALF31	n.a.	0.4172	#VALUE!						Fa-RALF24	Fa-RALF30	n.a.	0.4958	#VALUE!
At-RALF7	Fv-RALF8	0.2471	0.4975	2.01335	At-RALF19	Fa-RALF26	n.a.	0.8795	#VALUE!	At-RALF29	Md-RALF17	0.6355	0.6018	0.946971	At-RALF32	Pa-RALF11	n.a.	1.1096	#VALUE!						At-RALF4	Pp-RALF4	1.0929	0.7509	0.687071						At-RALF18	At-RALF32	n.a.	0.8047	#VALUE!						Fa-RALF24	Fa-RALF31	n.a.	1.4372	#VALUE!
At-RALF7	Fv-RALF9	n.a.	0.3041	#VALUE!	At-RALF19	Fa-RALF27	1.5461	0.173	0.111894	At-RALF29	Md-RALF18	0.6355	0.6018	0.946971	At-RALF32	Pa-RALF12	n.a.	2.1384	#VALUE!						At-RALF4	Pp-RALF5	1.5699	0.058	0.036945						At-RALF18	At-RALF33	n.a.	0.6483	#VALUE!						Fa-RALF24	Fa-RALF32	0.9123	0.7967	0.873287
At-RALF8	Fv-RALF1	n.a.	1.3906	#VALUE!	At-RALF19	Fa-RALF28	n.a.	0.7748	#VALUE!	At-RALF29	Md-RALF19	n.a.	0.9921	#VALUE!	At-RALF32	Pa-RALF13	0.43	0.6572	1.52837						At-RALF4	Pp-RALF6	1.5699	0.058	0.036945						At-RALF19	At-RALF21	n.a.	0.4874	#VALUE!						Fa-RALF24	Fa-RALF33	0.1885	0	0
At-RALF8	Fv-RALF10	0.4674	0.5372	1.14934	At-RALF19	Fa-RALF29	n.a.	1.0048	#VALUE!	At-RALF29	Md-RALF2	n.a.	0.8854	#VALUE!	At-RALF32	Pa-RALF14	n.a.	1.0547	#VALUE!						At-RALF4	Pp-RALF7	n.a.	0.5445	#VALUE!						At-RALF19	At-RALF22	n.a.	0.4172	#VALUE!						Fa-RALF24	Fa-RALF34	n.a.	1.4322	#VALUE!
At-RALF8	Fv-RALF11	0.4327	0.4436	1.02519	At-RALF19	Fa-RALF3	n.a.	0.7783	#VALUE!	At-RALF29	Md-RALF20	n.a.	0.3983	#VALUE!	At-RALF32	Pa-RALF15	n.a.	0.8173	#VALUE!						At-RALF4	Pp-RALF8	n.a.	0.8895	#VALUE!						At-RALF19	At-RALF23	n.a.	0.5331	#VALUE!						Fa-RALF24	Fa-RALF35	n.a.	0.8523	#VALUE!
At-RALF8	Fv-RALF12	0.8865	n.a.	#VALUE!	At-RALF19	Fa-RALF30	n.a.	0.7783	#VALUE!	At-RALF29	Md-RALF3	n.a.	0.7672	#VALUE!	At-RALF32	Pa-RALF16	n.a.	1.3404	#VALUE!						At-RALF4	Pp-RALF9	n.a.	0.6107	#VALUE!						At-RALF19	At-RALF24	n.a.	0.9041	#VALUE!						Fa-RALF24	Fa-RALF36	n.a.	0.6181	#VALUE!
At-RALF8	Fv-RALF13	1.7376	n.a.	#VALUE!	At-RALF19	Fa-RALF31	n.a.	1.0507	#VALUE!	At-RALF29	Md-RALF4	0.2326	0.7489	3.21969	At-RALF32	Pa-RALF17	1.6479	0.5716	0.346866						At-RALF5	Pp-RALF1	3.2579	1.4384	0.441511						At-RALF19	At-RALF26	n.a.	0.5873	#VALUE!						Fa-RALF24	Fa-RALF37	n.a.	0.5955	#VALUE!
At-RALF8	Fv-RALF2	0.9452	0.1837	0.19435	At-RALF19	Fa-RALF32	n.a.	1.0763	#VALUE!	At-RALF29	Md-RALF5	n.a.	0.6758	#VALUE!	At-RALF32	Pa-RALF2	n.a.	1.5473	#VALUE!						At-RALF5	Pp-RALF10	1.2769	0.4666	0.365416						At-RALF19	At-RALF27	n.a.	0.6956	#VALUE!						Fa-RALF24	Fa-RALF38	1.6479	0.6658	0.404029
At-RALF8	Fv-RALF3	n.a.	0.8975	#VALUE!	At-RALF19	Fa-RALF33	1.5596	0.7007	0.449282	At-RALF29	Md-RALF6	0.8724	1.2206	1.39913	At-RALF32	Pa-RALF3	2.4477	1.2027	0.491359						At-RALF5	Pp-RALF11	0.6638	0.4678	0.70473						At-RALF19	At-RALF29	n.a.	0.4485	#VALUE!						Fa-RALF24	Fa-RALF39	0.9123	0.7967	0.873287
At-RALF8	Fv-RALF4	0.8454	2.387	2.82352	At-RALF19	Fa-RALF34	n.a.	0.8512	#VALUE!	At-RALF29	Md-RALF7	n.a.	0.9293	#VALUE!	At-RALF32	Pa-RALF4	1.6479	1.2648	0.767522						At-RALF5	Pp-RALF12	n.a.	1.0225	#VALUE!						At-RALF19	At-RALF31	n.a.	0.4172	#VALUE!						Fa-RALF24	Fa-RALF40	n.a.	1.4372	#VALUE!
At-RALF8	Fv-RALF5	0.299	0.3058	1.02274	At-RALF19	Fa-RALF35	n.a.	1.0048	#VALUE!	At-RALF29	Md-RALF8	1.5461	0.3983	0.257616	At-RALF32	Pa-RALF5	n.a.	1.8279	#VALUE!						At-RALF5	Pp-RALF13	n.a.	0.5676	#VALUE!						At-RALF19	At-RALF33	n.a.	0.6483	#VALUE!						Fa-RALF24	Fa-RALF41	n.a.	0.4958	#VALUE!
At-RALF8	Fv-RALF6	3.2178	0.7509	0.233358	At-RALF19	Fa-RALF36	0.824	0.6851	0.831432	At-RALF29	Md-RALF9	2.3968	1.2158	0.50726	At-RALF32	Pa-RALF6	n.a.	n.a.	#VALUE!						At-RALF5	Pp-RALF14	n.a.	0.876	#VALUE!						At-RALF2	At-RALF10	n.a.	0.2877	#VALUE!						Fa-RALF25	Fa-RALF26	0.5482	2.0888	3.81029
At-RALF8	Fv-RALF7	n.a.	0.7722	#VALUE!	At-RALF19	Fa-RALF37	n.a.	0.6024	#VALUE!	At-RALF3	Md-RALF1	1.1575	0.899	0.776674	At-RALF32	Pa-RALF7	0.8012	1.2581	1.57027						At-RALF5	Pp-RALF2	3.2579	1.4384	0.441511						At-RALF2	At-RALF13	n.a.	1.3273	#VALUE!						Fa-RALF25	Fa-RALF27	0.7557	0.6956	0.920471
At-RALF8	Fv-RALF8	1.1594	0.6224	0.536829	At-RALF19	Fa-RALF38	n.a.	0.8446	#VALUE!	At-RALF3	Md-RALF10	n.a.	0.5678	#VALUE!	At-RALF32	Pa-RALF8	n.a.	3.0605	#VALUE!						At-RALF5	Pp-RALF3	n.a.	0.8462	#VALUE!						At-RALF2	At-RALF15	1.9237	n.a.	#VALUE!						Fa-RALF25	Fa-RALF28	n.a.	0.824	#VALUE!
At-RALF8	Fv-RALF9	2.2083	0.4022	0.182131	At-RALF19	Fa-RALF39	n.a.	1.0763	#VALUE!	At-RALF3	Md-RALF11	n.a.	0.299	#VALUE!	At-RALF32	Pa-RALF9	n.a.	1.1035	#VALUE!						At-RALF5	Pp-RALF4	3.2579	1.4384	0.441511						At-RALF2	At-RALF17	n.a.	1.0763	#VALUE!						Fa-RALF25	Fa-RALF29	0.824	0	0
At-RALF9	Fv-RALF1	n.a.	0.6905	#VALUE!	At-RALF19	Fa-RALF4	n.a.	0.8512	#VALUE!	At-RALF3	Md-RALF12	n.a.	0.2973	#VALUE!	At-RALF33	Pa-RALF1	n.a.	1.2027	#VALUE!						At-RALF5	Pp-RALF5	0.9745	0.5093	0.522627						At-RALF2	At-RALF19	n.a.	1.0763	#VALUE!						Fa-RALF25	Fa-RALF30	n.a.	0.9367	#VALUE!
At-RALF9	Fv-RALF10	1.3184	0.5005	0.379627	At-RALF19	Fa-RALF40	n.a.	1.0507	#VALUE!	At-RALF3	Md-RALF13	1.301	0.2973	0.228517	At-RALF33	Pa-RALF10	n.a.	1.2958	#VALUE!						At-RALF5	Pp-RALF6	n.a.	0.5093	#VALUE!						At-RALF2	At-RALF21	n.a.	1.4236	#VALUE!						Fa-RALF25	Fa-RALF31	0.339	0.294	0.867257
At-RALF9	Fv-RALF11	n.a.	0.6905	#VALUE!	At-RALF19	Fa-RALF41	n.a.	0.7783	#VALUE!	At-RALF3	Md-RALF14	0.9178	0.339	0.369362	At-RALF33	Pa-RALF11	n.a.	0.8721	#VALUE!						At-RALF5	Pp-RALF7	n.a.	0.4493	#VALUE!						At-RALF2	At-RALF22	n.a.	n.a.	#VALUE!						Fa-RALF25	Fa-RALF32	0.824	0	0
At-RALF9	Fv-RALF12	2.0794	n.a.	#VALUE!	At-RALF19	Fa-RALF5	n.a.	1.0048	#VALUE!	At-RALF3	Md-RALF15	2.1249	0.9745	0.45861	At-RALF33	Pa-RALF12	n.a.	1.4529	#VALUE!						At-RALF5	Pp-RALF8	n.a.	0.2988	#VALUE!						At-RALF2	At-RALF23	n.a.	2.2699	#VALUE!						Fa-RALF25	Fa-RALF33	1.952	0.7967	0.408145
At-RALF9	Fv-RALF13	n.a.	n.a.	#VALUE!	At-RALF19	Fa-RALF6	n.a.	0.9026	#VALUE!	At-RALF3	Md-RALF16	n.a.	0.2169	#VALUE!	At-RALF33	Pa-RALF13	0.477	0.5294	1.10985						At-RALF5	Pp-RALF9	0.6816	0.873	1.28081						At-RALF2	At-RALF25	n.a.	1.6479	#VALUE!						Fa-RALF25	Fa-RALF34	n.a.	1.6479	#VALUE!
At-RALF9	Fv-RALF2	n.a.	0.446	#VALUE!	At-RALF19	Fa-RALF7	n.a.	1.2921	#VALUE!	At-RALF3	Md-RALF17	n.a.	0.2169	#VALUE!	At-RALF33	Pa-RALF14	n.a.	0.8307	#VALUE!						At-RALF6	Pp-RALF1	1.7984	n.a.	#VALUE!						At-RALF2	At-RALF26	n.a.	1.0064	#VALUE!						Fa-RALF25	Fa-RALF35	0.824	0	0
At-RALF9	Fv-RALF3	n.a.	0.6626	#VALUE!	At-RALF19	Fa-RALF8	n.a.	1.2921	#VALUE!	At-RALF3	Md-RALF18	n.a.	0.2169	#VALUE!	At-RALF33	Pa-RALF15	n.a.	0.5387	#VALUE!						At-RALF6	Pp-RALF10	n.a.	1.5247	#VALUE!						At-RALF2	At-RALF27	n.a.	0.874	#VALUE!						Fa-RALF25	Fa-RALF36	n.a.	0.4099	#VALUE!
At-RALF9	Fv-RALF4	n.a.	3.0323	#VALUE!	At-RALF19	Fa-RALF9	n.a.	0.8374	#VALUE!	At-RALF3	Md-RALF19	n.a.	0.2973	#VALUE!	At-RALF33	Pa-RALF16	n.a.	1.6479	#VALUE!						At-RALF6	Pp-RALF11	n.a.	2.2296	#VALUE!						At-RALF2	At-RALF28	n.a.	0.9011	#VALUE!						Fa-RALF25	Fa-RALF37	0.8922	0.1856	0.208025
At-RALF9	Fv-RALF5	n.a.	0.5133	#VALUE!	At-RALF2	Fa-RALF1	0.1885	0.0577	0.306101	At-RALF3	Md-RALF2	n.a.	0.9745	#VALUE!	At-RALF33	Pa-RALF17	2.2342	0.4541	0.203249						At-RALF6	Pp-RALF12	1.1161	0.4148	0.371651						At-RALF2	At-RALF29	n.a.	0.9921	#VALUE!						Fa-RALF25	Fa-RALF38	0.7662	0.0586	0.0764813
At-RALF9	Fv-RALF6	n.a.	0.4624	#VALUE!	At-RALF2	Fa-RALF10	0.4408	0.0577	0.130898	At-RALF3	Md-RALF20	n.a.	0.5022	#VALUE!	At-RALF33	Pa-RALF2	n.a.	1.1601	#VALUE!						At-RALF6	Pp-RALF13	0.8708	0.8106	0.930868						At-RALF2	At-RALF3	n.a.	0.2973	#VALUE!						Fa-RALF25	Fa-RALF39	0.824	0	0
At-RALF9	Fv-RALF7	n.a.	0.536	#VALUE!	At-RALF2	Fa-RALF11	n.a.	1.767	#VALUE!	At-RALF3	Md-RALF3	n.a.	0.3831	#VALUE!	At-RALF33	Pa-RALF3	n.a.	0.9434	#VALUE!						At-RALF6	Pp-RALF14	n.a.	n.a.	#VALUE!						At-RALF2	At-RALF30	n.a.	0.7534	#VALUE!						Fa-RALF25	Fa-RALF40	0.339	0.294	0.867257
At-RALF9	Fv-RALF8	n.a.	0.5094	#VALUE!	At-RALF2	Fa-RALF12	1.9685	0.1185	0.0601981	At-RALF3	Md-RALF4	n.a.	0.2788	#VALUE!	At-RALF33	Pa-RALF4	1.301	1.7984	1.38232						At-RALF6	Pp-RALF2	1.7984	n.a.	#VALUE!						At-RALF2	At-RALF32	n.a.	1.7962	#VALUE!						Fa-RALF25	Fa-RALF41	n.a.	0.9367	#VALUE!
At-RALF9	Fv-RALF9	n.a.	0.5793	#VALUE!	At-RALF2	Fa-RALF13	0.7662	0.0586	0.0764813	At-RALF3	Md-RALF5	2.1249	0.339	0.159537	At-RALF33	Pa-RALF5	3.8821	1.4838	0.382216						At-RALF6	Pp-RALF3	n.a.	2.0888	#VALUE!						At-RALF2	At-RALF33	n.a.	1.2958	#VALUE!						Fa-RALF26	Fa-RALF27	2.7242	1.1852	0.435064
At-RALF4	Fv-RALF1	n.a.	0.7509	#VALUE!	At-RALF2	Fa-RALF14	0.6082	0.7449	1.22476	At-RALF3	Md-RALF6	1.5699	1.6764	1.06784	At-RALF33	Pa-RALF6	3.1308	n.a.	#VALUE!						At-RALF6	Pp-RALF4	1.7984	n.a.	#VALUE!						At-RALF2	At-RALF34	n.a.	1.1936	#VALUE!						Fa-RALF26	Fa-RALF28	n.a.	1.3844	#VALUE!
At-RALF4	Fv-RALF10	0.4674	0.1185	0.25353	At-RALF2	Fa-RALF15	n.a.	0.0577	#VALUE!	At-RALF3	Md-RALF7	n.a.	0.2973	#VALUE!	At-RALF33	Pa-RALF7	0.9016	1.5262	1.69277						At-RALF6	Pp-RALF5	1.4153	0.7112	0.502508						At-RALF2	At-RALF35	n.a.	1.4955	#VALUE!						Fa-RALF26	Fa-RALF29	1.0124	2.0888	2.06322
At-RALF4	Fv-RALF11	0.8037	0.058	0.0721662	At-RALF2	Fa-RALF16	0.7662	0	0	At-RALF3	Md-RALF8	n.a.	0.5022	#VALUE!	At-RALF33	Pa-RALF8	n.a.	n.a.	#VALUE!						At-RALF6	Pp-RALF6	0.4408	0.8106	1.83893						At-RALF2	At-RALF36	n.a.	1.4955	#VALUE!						Fa-RALF26	Fa-RALF30	0.5372	n.a.	#VALUE!
At-RALF4	Fv-RALF12	1.7787	n.a.	#VALUE!	At-RALF2	Fa-RALF17	0.9123	0.9776	1.07158	At-RALF3	Md-RALF9	2.6224	0.5266	0.200808	At-RALF33	Pa-RALF9	n.a.	0.7201	#VALUE!						At-RALF6	Pp-RALF7	1.1765	n.a.	#VALUE!						At-RALF2	At-RALF5	n.a.	0.5676	#VALUE!						Fa-RALF26	Fa-RALF31	1.238	n.a.	#VALUE!
At-RALF4	Fv-RALF13	n.a.	1.6208	#VALUE!	At-RALF2	Fa-RALF18	0.4408	0.0577	0.130898	At-RALF30	Md-RALF1	0.6956	1.3689	1.96794	At-RALF34	Pa-RALF1	n.a.	1.1096	#VALUE!						At-RALF6	Pp-RALF8	n.a.	n.a.	#VALUE!						At-RALF2	At-RALF7	n.a.	0.299	#VALUE!						Fa-RALF26	Fa-RALF32	n.a.	2.4719	#VALUE!
At-RALF4	Fv-RALF2	n.a.	0.3809	#VALUE!	At-RALF2	Fa-RALF19	0.6082	0.7449	1.22476	At-RALF30	Md-RALF10	0.6243	1.0789	1.72818	At-RALF34	Pa-RALF10	n.a.	1.0709	#VALUE!						At-RALF6	Pp-RALF9	0.6355	0.6018	0.946971						At-RALF2	At-RALF9	n.a.	0.5678	#VALUE!						Fa-RALF26	Fa-RALF33	n.a.	n.a.	#VALUE!
At-RALF4	Fv-RALF3	0.6772	1.0905	1.61031	At-RALF2	Fa-RALF2	0.6987	0.3786	0.541863	At-RALF30	Md-RALF11	1.4153	0.7112	0.502508	At-RALF34	Pa-RALF11	1.1119	0.7522	0.6765						At-RALF7	Pp-RALF1	1.2519	1.3753	1.09857						At-RALF20	At-RALF21	n.a.	0.3143	#VALUE!						Fa-RALF26	Fa-RALF34	1.6479	1.0124	0.614358
At-RALF4	Fv-RALF4	0.6215	1.91	3.07321	At-RALF2	Fa-RALF20	1.1281	0.7449	0.660314	At-RALF30	Md-RALF12	n.a.	0.8584	#VALUE!	At-RALF34	Pa-RALF12	n.a.	1.1065	#VALUE!						At-RALF7	Pp-RALF10	2.3296	0.5301	0.22755						At-RALF20	At-RALF22	n.a.	0.5873	#VALUE!						Fa-RALF26	Fa-RALF35	1.0124	2.0888	2.06322
At-RALF4	Fv-RALF5	0.8037	0.058	0.0721662	At-RALF2	Fa-RALF21	1.2231	0.7419	0.606573	At-RALF30	Md-RALF13	n.a.	0.9169	#VALUE!	At-RALF34	Pa-RALF13	1.3844	0.6058	0.43759						At-RALF7	Pp-RALF11	1.6885	1.2508	0.740776						At-RALF20	At-RALF23	n.a.	0.3525	#VALUE!						Fa-RALF26	Fa-RALF36	0.5716	1.8252	3.19314
At-RALF4	Fv-RALF6	3.2178	0.7509	0.233358	At-RALF2	Fa-RALF22	n.a.	3.2958	#VALUE!	At-RALF30	Md-RALF14	n.a.	0.6833	#VALUE!	At-RALF34	Pa-RALF14	1.7376	0.6684	0.384669						At-RALF7	Pp-RALF12	3.1308	0.0558	0.0178229						At-RALF20	At-RALF25	n.a.	1.1161	#VALUE!						Fa-RALF26	Fa-RALF37	0.6501	n.a.	#VALUE!
At-RALF4	Fv-RALF7	n.a.	0.7007	#VALUE!	At-RALF2	Fa-RALF23	n.a.	3.2958	#VALUE!	At-RALF30	Md-RALF15	n.a.	0.8584	#VALUE!	At-RALF34	Pa-RALF15	3.1308	0.64	0.204421						At-RALF7	Pp-RALF13	n.a.	0.2215	#VALUE!						At-RALF20	At-RALF26	n.a.	0.8171	#VALUE!						Fa-RALF26	Fa-RALF38	n.a.	3.3855	#VALUE!
At-RALF4	Fv-RALF8	0.9016	0.4435	0.491903	At-RALF2	Fa-RALF24	0.9123	0.7967	0.873287	At-RALF30	Md-RALF16	1.7515	0.8374	0.478104	At-RALF34	Pa-RALF16	n.a.	1.6902	#VALUE!						At-RALF7	Pp-RALF14	n.a.	1.0572	#VALUE!						At-RALF20	At-RALF27	n.a.	0.9655	#VALUE!						Fa-RALF26	Fa-RALF39	n.a.	2.4719	#VALUE!
At-RALF4	Fv-RALF9	n.a.	0	#VALUE!	At-RALF2	Fa-RALF25	0.4408	0.0577	0.130898	At-RALF30	Md-RALF17	1.7515	0.8374	0.478104	At-RALF34	Pa-RALF17	n.a.	0.4222	#VALUE!						At-RALF7	Pp-RALF2	1.2519	1.3753	1.09857						At-RALF20	At-RALF31	n.a.	0.3809	#VALUE!						Fa-RALF26	Fa-RALF40	1.238	n.a.	#VALUE!
At-RALF39	Fv-RALF1	n.a.	0.7489	#DIV/0!	At-RALF2	Fa-RALF26	1.6479	2.4719	1.50003	At-RALF30	Md-RALF18	1.7515	0.8374	0.478104	At-RALF34	Pa-RALF2	n.a.	0.999	#VALUE!						At-RALF7	Pp-RALF3	n.a.	0.3997	#VALUE!						At-RALF20	At-RALF32	n.a.	0.9152	#VALUE!						Fa-RALF26	Fa-RALF41	0.5372	n.a.	#VALUE!
At-RALF39	Fv-RALF2	1.6479	1.6479	#DIV/0!	At-RALF2	Fa-RALF27	1.2231	0.7419	0.606573	At-RALF30	Md-RALF19	n.a.	0.9169	#VALUE!	At-RALF34	Pa-RALF3	1.0763	1.1432	1.06216						At-RALF7	Pp-RALF4	1.2519	1.3753	1.09857						At-RALF20	At-RALF33	n.a.	0.7324	#VALUE!						Fa-RALF27	Fa-RALF28	n.a.	0.7016	#VALUE!
At-RALF39	Fv-RALF3	1.0763	0.9913	#DIV/0!	At-RALF2	Fa-RALF28	2.031	0.824	0.405711	At-RALF30	Md-RALF2	1.4829	0.8584	0.578866	At-RALF34	Pa-RALF4	1.2488	3.5046	2.80637						At-RALF7	Pp-RALF5	n.a.	0.1856	#VALUE!						At-RALF21	At-RALF24	n.a.	1.4384	#VALUE!						Fa-RALF27	Fa-RALF29	n.a.	0.6956	#VALUE!
At-RALF39	Fv-RALF4	2.6224	n.a.	#VALUE!	At-RALF2	Fa-RALF29	n.a.	0.0577	#VALUE!	At-RALF30	Md-RALF20	0.5577	0.4123	0.739286	At-RALF34	Pa-RALF5	n.a.	2.5959	#VALUE!						At-RALF7	Pp-RALF6	n.a.	0.2215	#VALUE!						At-RALF21	At-RALF25	0.9345	n.a.	#VALUE!						Fa-RALF27	Fa-RALF30	n.a.	0.6674	#VALUE!
At-RALF39	Fv-RALF5	1.2071	0.9492	#DIV/0!	At-RALF2	Fa-RALF3	n.a.	1.0791	#VALUE!	At-RALF30	Md-RALF3	n.a.	0.7059	#VALUE!	At-RALF34	Pa-RALF6	1.4955	n.a.	#VALUE!						At-RALF7	Pp-RALF7	n.a.	0.9655	#VALUE!						At-RALF21	At-RALF26	1.1542	n.a.	#VALUE!						Fa-RALF27	Fa-RALF31	0.6181	0.7324	1.18492
At-RALF39	Fv-RALF6	n.a.	0.6872	#DIV/0!	At-RALF2	Fa-RALF30	n.a.	1.0791	#VALUE!	At-RALF30	Md-RALF4	0.4975	0.7845	1.57688	At-RALF34	Pa-RALF7	n.a.	0.7908	#VALUE!						At-RALF7	Pp-RALF8	n.a.	1.4347	#VALUE!						At-RALF21	At-RALF28	n.a.	0.6533	#VALUE!						Fa-RALF27	Fa-RALF32	1.2231	0.7419	0.606573
At-RALF39	Fv-RALF7	n.a.	2.031	#DIV/0!	At-RALF2	Fa-RALF31	0.6987	0.3786	0.541863	At-RALF30	Md-RALF5	n.a.	0.6833	#VALUE!	At-RALF34	Pa-RALF8	1.5699	n.a.	#VALUE!						At-RALF7	Pp-RALF9	1.2597	0.2458	0.195126						At-RALF21	At-RALF29	n.a.	0.7922	#VALUE!						Fa-RALF27	Fa-RALF33	0.5319	0.5165	0.971047
At-RALF39	Fv-RALF8	n.a.	n.a.	#VALUE!	At-RALF2	Fa-RALF32	0.1885	0.0577	0.306101	At-RALF30	Md-RALF6	1.8426	0.993	0.538912	At-RALF34	Pa-RALF9	n.a.	0.948	#VALUE!						At-RALF8	Pp-RALF1	0.5955	1.9969	3.35332						At-RALF21	At-RALF32	n.a.	1.2769	#VALUE!						Fa-RALF27	Fa-RALF34	n.a.	0.9313	#VALUE!
At-RALF39	Fv-RALF9	n.a.	0.9492	#DIV/0!	At-RALF2	Fa-RALF33	0.6082	0.7449	1.22476	At-RALF30	Md-RALF7	n.a.	0.8584	#VALUE!	At-RALF35	Pa-RALF1	n.a.	1.3689	#VALUE!						At-RALF8	Pp-RALF10	n.a.	0.4381	#VALUE!						At-RALF21	At-RALF33	n.a.	1.7919	#VALUE!						Fa-RALF27	Fa-RALF35	n.a.	0.6956	#VALUE!
At-RALF39	Fv-RALF10	1.0763	2.031	#DIV/0!	At-RALF2	Fa-RALF34	n.a.	1.8364	#VALUE!	At-RALF30	Md-RALF8	0.5577	0.4123	0.739286	At-RALF35	Pa-RALF10	n.a.	1.3128	#VALUE!						At-RALF8	Pp-RALF11	n.a.	1.3155	#VALUE!						At-RALF21	At-RALF34	n.a.	0.609	#VALUE!						Fa-RALF27	Fa-RALF36	1.1504	0.4333	0.376652
At-RALF39	Fv-RALF11	1.1161	0.9745	#DIV/0!	At-RALF2	Fa-RALF35	n.a.	0.0577	#VALUE!	At-RALF30	Md-RALF9	0.6355	1.0844	1.70637	At-RALF35	Pa-RALF11	0.8848	0.9904	1.11935						At-RALF8	Pp-RALF12	1.9685	0.1185	0.0601981						At-RALF21	At-RALF35	n.a.	0.5816	#VALUE!						Fa-RALF27	Fa-RALF37	n.a.	0.4099	#VALUE!
At-RALF39	Fv-RALF12	0.6566	n.a.	#VALUE!	At-RALF2	Fa-RALF36	n.a.	0.4408	#VALUE!	At-RALF31	Md-RALF1	n.a.	0.5841	#VALUE!	At-RALF35	Pa-RALF12	n.a.	0.9049	#VALUE!						At-RALF8	Pp-RALF13	0.5955	0.3058	0.513518						At-RALF21	At-RALF36	n.a.	0.5816	#VALUE!						Fa-RALF27	Fa-RALF38	0.6987	0.5833	0.834836
At-RALF39	Fv-RALF13	0.4975	0.7662	#DIV/0!	At-RALF2	Fa-RALF37	1.9685	0.1185	0.0601981	At-RALF31	Md-RALF10	n.a.	0.8173	#VALUE!	At-RALF35	Pa-RALF13	1.4829	0.8584	0.578866						At-RALF8	Pp-RALF14	n.a.	1.0433	#VALUE!						At-RALF23	At-RALF24	n.a.	1.8961	#VALUE!						Fa-RALF27	Fa-RALF39	1.2231	0.7419	0.606573
					At-RALF2	Fa-RALF38	1.4397	0	0	At-RALF31	Md-RALF11	0.6082	0.7449	1.22476	At-RALF35	Pa-RALF14	1.246	1.3844	1.11108						At-RALF8	Pp-RALF2	0.5955	1.9969	3.35332						At-RALF23	At-RALF25	0.5899	n.a.	#VALUE!						Fa-RALF27	Fa-RALF40	0.6181	0.7324	1.18492
					At-RALF2	Fa-RALF39	0.1885	0.0577	0.306101	At-RALF31	Md-RALF12	n.a.	0.9041	#VALUE!	At-RALF35	Pa-RALF15	1.5699	1.2803	0.81553						At-RALF8	Pp-RALF3	1.8177	0.3168	0.174286						At-RALF23	At-RALF26	0.4754	n.a.	#VALUE!						Fa-RALF27	Fa-RALF41	n.a.	0.6674	#VALUE!
					At-RALF2	Fa-RALF4	n.a.	1.8364	#VALUE!	At-RALF31	Md-RALF13	2.0973	0.9683	0.461689	At-RALF35	Pa-RALF16	n.a.	1.542	#VALUE!						At-RALF8	Pp-RALF4	0.5955	1.9969	3.35332						At-RALF23	At-RALF28	n.a.	0.8854	#VALUE!						Fa-RALF28	Fa-RALF29	1.2071	0.7489	0.620413
					At-RALF2	Fa-RALF40	0.6987	0.3786	0.541863	At-RALF31	Md-RALF14	1.7376	0.6684	0.384669	At-RALF35	Pa-RALF17	n.a.	0.4958	#VALUE!						At-RALF8	Pp-RALF5	1.5699	0.265	0.168801						At-RALF23	At-RALF29	n.a.	0.7563	#VALUE!						Fa-RALF28	Fa-RALF30	1.8761	1.2478	0.665103
					At-RALF2	Fa-RALF41	n.a.	1.0791	#VALUE!	At-RALF31	Md-RALF15	1.166	0.6039	0.517925	At-RALF35	Pa-RALF2	n.a.	0.9713	#VALUE!						At-RALF8	Pp-RALF6	1.0929	0.3058	0.279806						At-RALF23	At-RALF34	n.a.	0.6007	#VALUE!						Fa-RALF28	Fa-RALF31	n.a.	0.5939	#VALUE!
					At-RALF2	Fa-RALF5	n.a.	0.0577	#VALUE!	At-RALF31	Md-RALF16	0.6655	0.8806	1.32322	At-RALF35	Pa-RALF3	1.166	1.1161	0.957204						At-RALF8	Pp-RALF7	n.a.	0.8171	#VALUE!						At-RALF23	At-RALF35	n.a.	0.7029	#VALUE!						Fa-RALF28	Fa-RALF32	2.031	0.824	0.405711
					At-RALF2	Fa-RALF6	0.7662	0	0	At-RALF31	Md-RALF17	0.6655	0.8806	1.32322	At-RALF35	Pa-RALF4	1.3257	1.8281	1.37897						At-RALF8	Pp-RALF8	n.a.	1.3906	#VALUE!						At-RALF23	At-RALF36	n.a.	0.7029	#VALUE!						Fa-RALF28	Fa-RALF33	n.a.	0.8507	#VALUE!
					At-RALF2	Fa-RALF7	1.1281	0.7449	0.660314	At-RALF31	Md-RALF18	0.6655	0.8806	1.32322	At-RALF35	Pa-RALF5	n.a.	1.9969	#VALUE!						At-RALF8	Pp-RALF9	n.a.	0.3295	#VALUE!						At-RALF24	At-RALF30	n.a.	0.9442	#VALUE!						Fa-RALF28	Fa-RALF34	0.824	n.a.	#VALUE!
					At-RALF2	Fa-RALF8	1.1281	0.7449	0.660314	At-RALF31	Md-RALF19	2.0973	0.9683	0.461689	At-RALF35	Pa-RALF6	1.5756	n.a.	#VALUE!						At-RALF9	Pp-RALF1	n.a.	1.4206	#VALUE!						At-RALF24	At-RALF34	n.a.	0.3973	#VALUE!						Fa-RALF28	Fa-RALF35	1.2071	0.7489	0.620413
					At-RALF2	Fa-RALF9	2.2834	2.1341	0.934615	At-RALF31	Md-RALF2	0.6215	0.6039	0.971681	At-RALF35	Pa-RALF7	n.a.	0.9378	#VALUE!						At-RALF9	Pp-RALF10	n.a.	0.824	#VALUE!						At-RALF24	At-RALF35	n.a.	0.3225	#VALUE!						Fa-RALF28	Fa-RALF36	n.a.	0.7525	#VALUE!
					At-RALF20	Fa-RALF1	1.0252	1.1629	1.13432	At-RALF31	Md-RALF20	1.3551	0.3809	0.281086	At-RALF35	Pa-RALF8	1.3721	1.7912	1.30544						At-RALF9	Pp-RALF11	n.a.	1.7826	#VALUE!						At-RALF24	At-RALF36	n.a.	0.3225	#VALUE!						Fa-RALF28	Fa-RALF37	n.a.	0.8047	#VALUE!
					At-RALF20	Fa-RALF10	1.301	1.0818	0.831514	At-RALF31	Md-RALF3	2.8139	1.158	0.411528	At-RALF35	Pa-RALF9	n.a.	1.0225	#VALUE!						At-RALF9	Pp-RALF12	n.a.	0.5532	#VALUE!						At-RALF25	At-RALF27	0	0.2665	#DIV/0!						Fa-RALF28	Fa-RALF38	n.a.	0.7662	#VALUE!
					At-RALF20	Fa-RALF11	1.4153	0.5833	0.412139	At-RALF31	Md-RALF4	0.3041	0.7449	2.44952	At-RALF36	Pa-RALF1	n.a.	1.3689	#VALUE!						At-RALF9	Pp-RALF13	n.a.	0.4624	#VALUE!						At-RALF25	At-RALF28	n.a.	1.042	#VALUE!						Fa-RALF28	Fa-RALF39	2.031	0.824	0.405711
					At-RALF20	Fa-RALF12	n.a.	0.64	#VALUE!	At-RALF31	Md-RALF5	0.8454	0.6684	0.790632	At-RALF36	Pa-RALF10	n.a.	1.3128	#VALUE!						At-RALF9	Pp-RALF14	n.a.	0.8107	#VALUE!						At-RALF25	At-RALF34	n.a.	0.4862	#VALUE!						Fa-RALF28	Fa-RALF40	n.a.	0.5939	#VALUE!
					At-RALF20	Fa-RALF13	n.a.	1.0026	#VALUE!	At-RALF31	Md-RALF6	0.1773	1.054	5.94473	At-RALF36	Pa-RALF11	0.8848	0.9904	1.11935						At-RALF9	Pp-RALF2	n.a.	1.4206	#VALUE!						At-RALF26	At-RALF28	n.a.	1.3784	#VALUE!						Fa-RALF28	Fa-RALF41	1.8761	1.2478	0.665103
					At-RALF20	Fa-RALF14	n.a.	0.7972	#VALUE!	At-RALF31	Md-RALF7	n.a.	0.9041	#VALUE!	At-RALF36	Pa-RALF12	n.a.	0.9049	#VALUE!						At-RALF9	Pp-RALF3	2.1249	0.6539	0.307732						At-RALF26	At-RALF29	n.a.	0.7852	#VALUE!						Fa-RALF29	Fa-RALF30	2.5824	0.9367	0.362725
					At-RALF20	Fa-RALF15	n.a.	0.7972	#VALUE!	At-RALF31	Md-RALF8	1.3551	0.3809	0.281086	At-RALF36	Pa-RALF13	1.4829	0.8584	0.578866						At-RALF9	Pp-RALF4	n.a.	1.4206	#VALUE!						At-RALF26	At-RALF30	n.a.	0.5913	#VALUE!						Fa-RALF29	Fa-RALF31	2.6224	0.2551	0.0972773
					At-RALF20	Fa-RALF16	n.a.	0.9683	#VALUE!	At-RALF31	Md-RALF9	n.a.	0.4575	#VALUE!	At-RALF36	Pa-RALF14	1.246	1.3844	1.11108						At-RALF9	Pp-RALF5	n.a.	0.4148	#VALUE!						At-RALF27	At-RALF28	n.a.	0.531	#VALUE!						Fa-RALF29	Fa-RALF32	1.6479	0	0
					At-RALF20	Fa-RALF17	0.9178	0.9745	1.06178	At-RALF32	Md-RALF1	1.1432	1.9573	1.71212	At-RALF36	Pa-RALF15	1.5699	1.2803	0.81553						At-RALF9	Pp-RALF6	n.a.	0.5133	#VALUE!						At-RALF27	At-RALF29	n.a.	0.6297	#VALUE!						Fa-RALF29	Fa-RALF33	n.a.	0.7967	#VALUE!
					At-RALF20	Fa-RALF18	1.301	1.0818	0.831514	At-RALF32	Md-RALF10	n.a.	0.7795	#VALUE!	At-RALF36	Pa-RALF16	n.a.	1.542	#VALUE!						At-RALF9	Pp-RALF7	n.a.	0.6807	#VALUE!						At-RALF27	At-RALF31	n.a.	0.3877	#VALUE!						Fa-RALF29	Fa-RALF34	0.4408	1.6479	3.73843
					At-RALF20	Fa-RALF19	n.a.	0.7972	#VALUE!	At-RALF32	Md-RALF11	0.2082	1.5011	7.20989	At-RALF36	Pa-RALF17	n.a.	0.4958	#VALUE!						At-RALF9	Pp-RALF8	n.a.	0.7246	#VALUE!						At-RALF28	At-RALF29	0	0.1689	#DIV/0!						Fa-RALF29	Fa-RALF35	0	0	#DIV/0!
					At-RALF20	Fa-RALF2	1.1161	1.1314	1.01371	At-RALF32	Md-RALF12	n.a.	1.6215	#VALUE!	At-RALF36	Pa-RALF2	n.a.	0.9713	#VALUE!						At-RALF9	Pp-RALF9	n.a.	0.3916	#VALUE!						At-RALF28	At-RALF34	n.a.	0.5005	#VALUE!						Fa-RALF29	Fa-RALF36	n.a.	0.4568	#VALUE!
					At-RALF20	Fa-RALF20	0.9178	0.9745	1.06178	At-RALF32	Md-RALF13	n.a.	1.7962	#VALUE!	At-RALF36	Pa-RALF3	1.166	1.1161	0.957204						At-RALF39	Pp-RALF1	0.4975	0.7662	1.5401						At-RALF28	At-RALF35	n.a.	0.3786	#VALUE!						Fa-RALF29	Fa-RALF37	n.a.	0.1856	#VALUE!
					At-RALF20	Fa-RALF21	n.a.	0.1764	#VALUE!	At-RALF32	Md-RALF14	1.7464	1.2581	0.720396	At-RALF36	Pa-RALF4	1.3257	1.8281	1.37897						At-RALF39	Pp-RALF2	0.4975	0.7662	1.5401						At-RALF28	At-RALF36	n.a.	0.3786	#VALUE!						Fa-RALF29	Fa-RALF38	n.a.	0.0586	#VALUE!
					At-RALF20	Fa-RALF22	n.a.	0.9745	#VALUE!	At-RALF32	Md-RALF15	n.a.	1.3608	#VALUE!	At-RALF36	Pa-RALF5	n.a.	1.9969	#VALUE!						At-RALF39	Pp-RALF3	0.5199	0.4099	0.788421						At-RALF3	At-RALF10	n.a.	0.4052	#VALUE!						Fa-RALF29	Fa-RALF39	1.6479	0	0
					At-RALF20	Fa-RALF23	n.a.	0.9745	#VALUE!	At-RALF32	Md-RALF16	0.2239	1.4206	6.3448	At-RALF36	Pa-RALF6	1.5756	n.a.	#VALUE!						At-RALF39	Pp-RALF4	0.4975	0.7662	1.5401						At-RALF3	At-RALF12	n.a.	0.5199	#VALUE!						Fa-RALF29	Fa-RALF40	2.6224	0.2551	0.0972773
					At-RALF20	Fa-RALF24	n.a.	0.8806	#VALUE!	At-RALF32	Md-RALF17	0.2239	1.4206	6.3448	At-RALF36	Pa-RALF7	n.a.	0.9378	#VALUE!						At-RALF39	Pp-RALF5	0.2326	0.9492	4.08083						At-RALF3	At-RALF13	n.a.	0.9293	#VALUE!						Fa-RALF29	Fa-RALF41	2.5824	0.9367	0.362725
					At-RALF20	Fa-RALF25	1.301	1.0818	0.831514	At-RALF32	Md-RALF18	0.2239	1.4206	6.3448	At-RALF36	Pa-RALF8	1.3721	1.7912	1.30544						At-RALF39	Pp-RALF6	1.2071	0.9492	0.786347						At-RALF3	At-RALF16	n.a.	0.9123	#VALUE!						Fa-RALF3	Fa-RALF10	n.a.	0.9367	#VALUE!
					At-RALF20	Fa-RALF26	0.824	0.824	1	At-RALF32	Md-RALF19	n.a.	1.7962	#VALUE!	At-RALF36	Pa-RALF9	n.a.	1.0225	#VALUE!						At-RALF39	Pp-RALF7	n.a.	0.7489	#VALUE!						At-RALF3	At-RALF23	n.a.	1.7181	#VALUE!						Fa-RALF3	Fa-RALF11	1.3986	1.7515	1.25232
					At-RALF20	Fa-RALF27	n.a.	0.1764	#VALUE!	At-RALF32	Md-RALF2	n.a.	1.3608	#VALUE!	At-RALF4	Pa-RALF1	1.5699	0.058	0.036945						At-RALF39	Pp-RALF8	0.5199	0.7489	1.44047						At-RALF3	At-RALF25	n.a.	1.4757	#VALUE!						Fa-RALF3	Fa-RALF12	0.7428	0.6976	0.939149
					At-RALF20	Fa-RALF28	1.4594	1.066	0.730437	At-RALF32	Md-RALF20	0.7998	0.8306	1.03851	At-RALF4	Pa-RALF10	1.5699	0.058	0.036945						At-RALF39	Pp-RALF9	1.6479	1.6479	1						At-RALF3	At-RALF26	n.a.	1.0763	#VALUE!						Fa-RALF3	Fa-RALF13	n.a.	1.035	#VALUE!
					At-RALF20	Fa-RALF29	1.301	1.0818	0.831514	At-RALF32	Md-RALF3	n.a.	2.3539	#VALUE!	At-RALF4	Pa-RALF11	1.4397	0.5596	0.388692						At-RALF39	Pp-RALF10	n.a.	0.5497	#VALUE!						At-RALF3	At-RALF27	n.a.	0.628	#VALUE!						Fa-RALF3	Fa-RALF14	n.a.	0.4436	#VALUE!
					At-RALF20	Fa-RALF3	n.a.	1.0363	#VALUE!	At-RALF32	Md-RALF4	0.3882	1.6479	4.24498	At-RALF4	Pa-RALF12	n.a.	0.5835	#VALUE!						At-RALF39	Pp-RALF11	1.2071	0.5393	0.446773						At-RALF3	At-RALF30	n.a.	0.9774	#VALUE!						Fa-RALF3	Fa-RALF15	1.0363	0.9367	0.903889
					At-RALF20	Fa-RALF30	n.a.	1.0363	#VALUE!	At-RALF32	Md-RALF5	n.a.	1.2581	#VALUE!	At-RALF4	Pa-RALF13	n.a.	0.6107	#VALUE!						At-RALF39	Pp-RALF12	1.9237	0.8615	0.447835						At-RALF3	At-RALF33	n.a.	0.9434	#VALUE!						Fa-RALF3	Fa-RALF16	n.a.	0.9984	#VALUE!
					At-RALF20	Fa-RALF31	1.1161	1.1314	1.01371	At-RALF32	Md-RALF6	3.4905	1.1455	0.328176	At-RALF4	Pa-RALF14	0.9745	0.6307	0.647204						At-RALF39	Pp-RALF13	1.2071	0.9492	0.786347						At-RALF3	At-RALF4	n.a.	0.299	#VALUE!						Fa-RALF3	Fa-RALF17	1.5699	0.831	0.529333
					At-RALF20	Fa-RALF32	1.0252	1.1629	1.13432	At-RALF32	Md-RALF7	n.a.	1.6215	#VALUE!	At-RALF4	Pa-RALF15	1.166	0.6039	0.517925						At-RALF39	Pp-RALF14	n.a.	0.7489	#VALUE!						At-RALF3	At-RALF5	n.a.	0.9206	#VALUE!						Fa-RALF3	Fa-RALF18	n.a.	0.9367	#VALUE!
					At-RALF20	Fa-RALF33	n.a.	0.7972	#VALUE!	At-RALF32	Md-RALF8	0.375	0.8306	2.21493	At-RALF4	Pa-RALF16	1.7787	1.2358	0.694777																At-RALF3	At-RALF7	n.a.	0.2537	#VALUE!						Fa-RALF3	Fa-RALF19	n.a.	0.4436	#VALUE!
					At-RALF20	Fa-RALF34	1.301	0.5913	0.454497	At-RALF32	Md-RALF9	n.a.	1.3539	#VALUE!	At-RALF4	Pa-RALF17	n.a.	0.4894	#VALUE!																At-RALF3	At-RALF8	n.a.	0.3409	#VALUE!						Fa-RALF3	Fa-RALF20	1.5699	0.831	0.529333
					At-RALF20	Fa-RALF35	1.301	1.0818	0.831514	At-RALF33	Md-RALF1	1.3128	1.3543	1.03161	At-RALF4	Pa-RALF2	n.a.	0.8895	#VALUE!																At-RALF3	At-RALF9	n.a.	0.7378	#VALUE!						Fa-RALF3	Fa-RALF21	n.a.	0.6674	#VALUE!
					At-RALF20	Fa-RALF36	1.4594	0.7271	0.498218	At-RALF33	Md-RALF10	n.a.	0.6269	#VALUE!	At-RALF4	Pa-RALF3	1.2519	0.299	0.238837																At-RALF32	At-RALF33	0	0.1103	#DIV/0!						Fa-RALF3	Fa-RALF22	3.2178	n.a.	#VALUE!
					At-RALF20	Fa-RALF37	n.a.	0.64	#VALUE!	At-RALF33	Md-RALF11	0.2239	1.1314	5.05315	At-RALF4	Pa-RALF4	n.a.	0.9324	#VALUE!																At-RALF34	At-RALF35	0	0.1865	#DIV/0!						Fa-RALF3	Fa-RALF23	3.2178	n.a.	#VALUE!
					At-RALF20	Fa-RALF38	n.a.	0.9041	#VALUE!	At-RALF33	Md-RALF12	n.a.	1.2027	#VALUE!	At-RALF4	Pa-RALF5	n.a.	n.a.	#VALUE!																At-RALF34	At-RALF36	0	0.1865	#DIV/0!						Fa-RALF3	Fa-RALF24	n.a.	0.4958	#VALUE!
					At-RALF20	Fa-RALF39	1.0252	1.1629	1.13432	At-RALF33	Md-RALF13	n.a.	1.2958	#VALUE!	At-RALF4	Pa-RALF6	n.a.	n.a.	#VALUE!																At-RALF35	At-RALF36	0	0	#DIV/0!						Fa-RALF3	Fa-RALF25	n.a.	0.9367	#VALUE!
					At-RALF20	Fa-RALF4	1.301	0.5913	0.454497	At-RALF33	Md-RALF14	2.4477	0.9774	0.399314	At-RALF4	Pa-RALF7	1.0929	0.7509	0.687071																At-RALF4	At-RALF12	n.a.	0.3854	#VALUE!						Fa-RALF3	Fa-RALF26	0.5372	n.a.	#VALUE!
					At-RALF20	Fa-RALF40	1.1161	1.1314	1.01371	At-RALF33	Md-RALF15	n.a.	1.0452	#VALUE!	At-RALF4	Pa-RALF8	1.246	1.8818	1.51027																At-RALF4	At-RALF14	n.a.	0.6307	#VALUE!						Fa-RALF3	Fa-RALF27	n.a.	0.6674	#VALUE!
					At-RALF20	Fa-RALF41	n.a.	1.0363	#VALUE!	At-RALF33	Md-RALF16	0.2421	1.0868	4.48905	At-RALF4	Pa-RALF9	0.8454	0.5445	0.644074																At-RALF4	At-RALF15	3.4463	n.a.	#VALUE!						Fa-RALF3	Fa-RALF28	1.8761	1.0106	0.538671
					At-RALF20	Fa-RALF5	1.301	1.0818	0.831514	At-RALF33	Md-RALF17	0.2421	1.0868	4.48905	At-RALF5	Pa-RALF1	n.a.	0.5676	#VALUE!																At-RALF4	At-RALF17	n.a.	1.0144	#VALUE!						Fa-RALF3	Fa-RALF29	2.5824	0.9367	0.362725
					At-RALF20	Fa-RALF6	n.a.	0.9683	#VALUE!	At-RALF33	Md-RALF18	0.2421	1.0868	4.48905	At-RALF5	Pa-RALF10	0.9745	0.5093	0.522627																At-RALF4	At-RALF19	n.a.	1.0144	#VALUE!						Fa-RALF3	Fa-RALF30	0	0.0583	#DIV/0!
					At-RALF20	Fa-RALF7	0.9178	0.9745	1.06178	At-RALF33	Md-RALF19	n.a.	1.2958	#VALUE!	At-RALF5	Pa-RALF11	1.5756	0.8168	0.518406																At-RALF4	At-RALF21	n.a.	1.3267	#VALUE!						Fa-RALF3	Fa-RALF31	n.a.	0.7285	#VALUE!
					At-RALF20	Fa-RALF8	0.9178	0.9745	1.06178	At-RALF33	Md-RALF2	n.a.	1.0452	#VALUE!	At-RALF5	Pa-RALF12	1.4397	0.4493	0.312079																At-RALF4	At-RALF22	1.1281	n.a.	#VALUE!						Fa-RALF3	Fa-RALF32	n.a.	0.8745	#VALUE!
					At-RALF20	Fa-RALF9	0.9745	0.7845	0.805028	At-RALF33	Md-RALF20	0.9074	0.6664	0.734406	At-RALF5	Pa-RALF13	0.6816	0.873	1.28081																At-RALF4	At-RALF23	n.a.	2.0108	#VALUE!						Fa-RALF3	Fa-RALF33	n.a.	0.4436	#VALUE!
					At-RALF21	Fa-RALF1	n.a.	1.4236	#VALUE!	At-RALF33	Md-RALF3	n.a.	1.5262	#VALUE!	At-RALF5	Pa-RALF14	1.0616	0.9246	0.87095																At-RALF4	At-RALF24	n.a.	0.884	#VALUE!						Fa-RALF3	Fa-RALF34	2.0108	1.5561	0.773871
					At-RALF21	Fa-RALF10	n.a.	1.3102	#VALUE!	At-RALF33	Md-RALF4	0.4217	1.216	2.88357	At-RALF5	Pa-RALF15	1.2769	1.3689	1.07205																At-RALF4	At-RALF25	n.a.	1.4181	#VALUE!						Fa-RALF3	Fa-RALF35	2.5824	0.9367	0.362725
					At-RALF21	Fa-RALF11	n.a.	0.339	#VALUE!	At-RALF33	Md-RALF5	n.a.	0.9774	#VALUE!	At-RALF5	Pa-RALF16	n.a.	0.876	#VALUE!																At-RALF4	At-RALF26	n.a.	0.9467	#VALUE!						Fa-RALF3	Fa-RALF36	n.a.	0.7193	#VALUE!
					At-RALF21	Fa-RALF12	n.a.	1.2634	#VALUE!	At-RALF33	Md-RALF6	n.a.	1.3784	#VALUE!	At-RALF5	Pa-RALF17	1.2769	0.4666	0.365416																At-RALF4	At-RALF27	n.a.	0.824	#VALUE!						Fa-RALF3	Fa-RALF37	0.7428	0.6976	0.939149
					At-RALF21	Fa-RALF13	n.a.	1.2071	#VALUE!	At-RALF33	Md-RALF7	n.a.	1.2027	#VALUE!	At-RALF5	Pa-RALF2	n.a.	0.2988	#VALUE!																At-RALF4	At-RALF30	n.a.	0.7112	#VALUE!						Fa-RALF3	Fa-RALF38	n.a.	0.9984	#VALUE!
					At-RALF21	Fa-RALF14	0.5416	1.4875	2.74649	At-RALF33	Md-RALF8	0.4099	0.6664	1.62576	At-RALF5	Pa-RALF3	n.a.	1.0225	#VALUE!																At-RALF4	At-RALF31	n.a.	0.9123	#VALUE!						Fa-RALF3	Fa-RALF39	n.a.	0.8745	#VALUE!
					At-RALF21	Fa-RALF15	n.a.	0.943	#VALUE!	At-RALF33	Md-RALF9	n.a.	1.043	#VALUE!	At-RALF5	Pa-RALF4	0.6638	0.4678	0.70473																At-RALF4	At-RALF32	n.a.	1.6479	#VALUE!						Fa-RALF3	Fa-RALF4	2.0108	1.5561	0.773871
					At-RALF21	Fa-RALF16	n.a.	1.162	#VALUE!	At-RALF34	Md-RALF1	n.a.	1.1053	#VALUE!	At-RALF5	Pa-RALF5	n.a.	3.3855	#VALUE!																At-RALF4	At-RALF33	n.a.	1.216	#VALUE!						Fa-RALF3	Fa-RALF40	n.a.	0.7285	#VALUE!
					At-RALF21	Fa-RALF17	2.6665	n.a.	#VALUE!	At-RALF34	Md-RALF10	0.849	0.8174	0.96278	At-RALF5	Pa-RALF6	3.2958	1.424	0.432065																At-RALF4	At-RALF34	n.a.	1.1213	#VALUE!						Fa-RALF3	Fa-RALF41	0	0.0583	#DIV/0!
					At-RALF21	Fa-RALF18	n.a.	1.3102	#VALUE!	At-RALF34	Md-RALF11	0.824	1.0086	1.22403	At-RALF5	Pa-RALF7	3.2579	1.4384	0.441511																At-RALF4	At-RALF35	n.a.	1.3875	#VALUE!						Fa-RALF3	Fa-RALF5	2.5824	0.9367	0.362725
					At-RALF21	Fa-RALF19	0.5416	1.4875	2.74649	At-RALF34	Md-RALF12	n.a.	1.1096	#VALUE!	At-RALF5	Pa-RALF8	n.a.	2.3443	#VALUE!																At-RALF4	At-RALF36	n.a.	1.3875	#VALUE!						Fa-RALF3	Fa-RALF6	n.a.	0.9984	#VALUE!
					At-RALF21	Fa-RALF2	n.a.	3.019	#VALUE!	At-RALF34	Md-RALF13	n.a.	1.1936	#VALUE!	At-RALF5	Pa-RALF9	n.a.	0.9887	#VALUE!																At-RALF4	At-RALF5	n.a.	0.5716	#VALUE!						Fa-RALF3	Fa-RALF7	1.5699	0.831	0.529333
					At-RALF21	Fa-RALF20	2.6665	n.a.	#VALUE!	At-RALF34	Md-RALF14	1.3551	0.873	0.644233	At-RALF6	Pa-RALF1	0.8708	0.8106	0.930868																At-RALF4	At-RALF6	n.a.	0.671	#VALUE!						Fa-RALF3	Fa-RALF8	1.5699	0.831	0.529333
					At-RALF21	Fa-RALF21	1.4352	0.5927	0.412974	At-RALF34	Md-RALF15	n.a.	1.1096	#VALUE!	At-RALF6	Pa-RALF10	1.4153	0.7112	0.502508																At-RALF4	At-RALF7	n.a.	0.3007	#VALUE!						Fa-RALF3	Fa-RALF9	0.5596	n.a.	#VALUE!
					At-RALF21	Fa-RALF22	1.5668	0.8378	0.53472	At-RALF34	Md-RALF16	0.6566	1.3438	2.0466	At-RALF6	Pa-RALF11	n.a.	3.8295	#VALUE!																At-RALF4	At-RALF9	n.a.	0.5716	#VALUE!						Fa-RALF30	Fa-RALF31	n.a.	0.7285	#VALUE!
					At-RALF21	Fa-RALF23	n.a.	0.8378	#VALUE!	At-RALF34	Md-RALF17	0.6566	1.3438	2.0466	At-RALF6	Pa-RALF12	0.9241	n.a.	#VALUE!																At-RALF5	At-RALF10	n.a.	0.7166	#VALUE!						Fa-RALF30	Fa-RALF32	n.a.	0.8745	#VALUE!
					At-RALF21	Fa-RALF24	1.0186	1.4875	1.46034	At-RALF34	Md-RALF18	0.6566	1.3438	2.0466	At-RALF6	Pa-RALF13	0.6355	0.6018	0.946971																At-RALF5	At-RALF12	n.a.	0.3948	#VALUE!						Fa-RALF30	Fa-RALF33	n.a.	0.4436	#VALUE!
					At-RALF21	Fa-RALF25	n.a.	1.3102	#VALUE!	At-RALF34	Md-RALF19	n.a.	1.1936	#VALUE!	At-RALF6	Pa-RALF14	n.a.	1.2351	#VALUE!																At-RALF5	At-RALF13	n.a.	0.7972	#VALUE!						Fa-RALF30	Fa-RALF34	2.0108	1.2071	0.600308
					At-RALF21	Fa-RALF26	n.a.	1.2351	#VALUE!	At-RALF34	Md-RALF2	n.a.	1.1096	#VALUE!	At-RALF6	Pa-RALF15	n.a.	1.6752	#VALUE!																At-RALF5	At-RALF18	n.a.	0.6587	#VALUE!						Fa-RALF30	Fa-RALF35	2.5824	0.9367	0.362725
					At-RALF21	Fa-RALF27	1.4352	0.5927	0.412974	At-RALF34	Md-RALF20	1.0763	0.5165	0.479885	At-RALF6	Pa-RALF16	n.a.	n.a.	#VALUE!																At-RALF5	At-RALF19	n.a.	0.6587	#VALUE!						Fa-RALF30	Fa-RALF36	n.a.	0.7193	#VALUE!
					At-RALF21	Fa-RALF28	n.a.	n.a.	#VALUE!	At-RALF34	Md-RALF3	n.a.	1.3965	#VALUE!	At-RALF6	Pa-RALF17	n.a.	1.5247	#VALUE!																At-RALF5	At-RALF20	n.a.	0.5816	#VALUE!						Fa-RALF30	Fa-RALF37	0.7428	0.6976	0.939149
					At-RALF21	Fa-RALF29	n.a.	1.3102	#VALUE!	At-RALF34	Md-RALF4	1.7418	1.0086	0.579056	At-RALF6	Pa-RALF2	n.a.	n.a.	#VALUE!																At-RALF5	At-RALF21	n.a.	0.9378	#VALUE!						Fa-RALF30	Fa-RALF38	n.a.	0.9984	#VALUE!
					At-RALF21	Fa-RALF3	n.a.	1.3267	#VALUE!	At-RALF34	Md-RALF5	n.a.	0.873	#VALUE!	At-RALF6	Pa-RALF3	1.1161	0.4148	0.371651																At-RALF5	At-RALF22	n.a.	1.5183	#VALUE!						Fa-RALF30	Fa-RALF39	n.a.	0.8745	#VALUE!
					At-RALF21	Fa-RALF30	n.a.	1.0572	#VALUE!	At-RALF34	Md-RALF6	n.a.	1.4322	#VALUE!	At-RALF6	Pa-RALF4	2.0108	2.2296	1.10881																At-RALF5	At-RALF28	n.a.	0.958	#VALUE!						Fa-RALF30	Fa-RALF40	n.a.	0.7285	#VALUE!
					At-RALF21	Fa-RALF31	n.a.	3.019	#VALUE!	At-RALF34	Md-RALF7	n.a.	1.1096	#VALUE!	At-RALF6	Pa-RALF5	2.3835	n.a.	#VALUE!																At-RALF5	At-RALF29	n.a.	0.8107	#VALUE!						Fa-RALF30	Fa-RALF41	0	0	#DIV/0!
					At-RALF21	Fa-RALF32	n.a.	1.4236	#VALUE!	At-RALF34	Md-RALF8	n.a.	0.5165	#VALUE!	At-RALF6	Pa-RALF6	n.a.	n.a.	#VALUE!																At-RALF5	At-RALF30	n.a.	0.7333	#VALUE!						Fa-RALF31	Fa-RALF32	1.4153	0.294	0.20773
					At-RALF21	Fa-RALF33	0.5416	1.4875	2.74649	At-RALF34	Md-RALF9	n.a.	0.7657	#VALUE!	At-RALF6	Pa-RALF7	1.7984	n.a.	#VALUE!																At-RALF5	At-RALF31	n.a.	0.5636	#VALUE!						Fa-RALF31	Fa-RALF33	n.a.	1.273	#VALUE!
					At-RALF21	Fa-RALF34	n.a.	0.2227	#VALUE!	At-RALF35	Md-RALF1	1.8043	1.591	0.881782	At-RALF6	Pa-RALF8	n.a.	n.a.	#VALUE!																At-RALF5	At-RALF32	n.a.	3.5185	#VALUE!						Fa-RALF31	Fa-RALF34	n.a.	2.7082	#VALUE!
					At-RALF21	Fa-RALF35	n.a.	1.3102	#VALUE!	At-RALF35	Md-RALF10	0.9414	0.9669	1.02709	At-RALF6	Pa-RALF9	n.a.	n.a.	#VALUE!																At-RALF5	At-RALF33	n.a.	1.7337	#VALUE!						Fa-RALF31	Fa-RALF35	2.6224	0.2551	0.0972773
					At-RALF21	Fa-RALF36	n.a.	1.1445	#VALUE!	At-RALF35	Md-RALF11	0.9074	1.2262	1.35133	At-RALF7	Pa-RALF1	n.a.	0.2215	#VALUE!																At-RALF5	At-RALF34	n.a.	1.4974	#VALUE!						Fa-RALF31	Fa-RALF36	1.6479	0.3961	0.240367
					At-RALF21	Fa-RALF37	n.a.	1.2634	#VALUE!	At-RALF35	Md-RALF12	n.a.	1.3689	#VALUE!	At-RALF7	Pa-RALF10	n.a.	0.1856	#VALUE!																At-RALF5	At-RALF35	n.a.	1.0207	#VALUE!						Fa-RALF31	Fa-RALF37	n.a.	0.3159	#VALUE!
					At-RALF21	Fa-RALF38	n.a.	1.0791	#VALUE!	At-RALF35	Md-RALF13	n.a.	1.4955	#VALUE!	At-RALF7	Pa-RALF11	n.a.	0.4894	#VALUE!																At-RALF5	At-RALF36	n.a.	1.0207	#VALUE!						Fa-RALF31	Fa-RALF38	n.a.	0.3854	#VALUE!
					At-RALF21	Fa-RALF39	n.a.	1.4236	#VALUE!	At-RALF35	Md-RALF14	1.4397	1.0433	0.724665	At-RALF7	Pa-RALF12	n.a.	1.0341	#VALUE!																At-RALF5	At-RALF6	n.a.	1.91	#VALUE!						Fa-RALF31	Fa-RALF39	1.4153	0.294	0.20773
					At-RALF21	Fa-RALF4	n.a.	0.2227	#VALUE!	At-RALF35	Md-RALF15	n.a.	0.9713	#VALUE!	At-RALF7	Pa-RALF13	1.2597	0.2458	0.195126																At-RALF5	At-RALF7	n.a.	1.0327	#VALUE!						Fa-RALF31	Fa-RALF40	0	0	#DIV/0!
					At-RALF21	Fa-RALF40	n.a.	3.019	#VALUE!	At-RALF35	Md-RALF16	0.7449	1.3165	1.76735	At-RALF7	Pa-RALF14	n.a.	0.6126	#VALUE!																At-RALF5	At-RALF8	n.a.	1.0003	#VALUE!						Fa-RALF31	Fa-RALF41	n.a.	0.7285	#VALUE!
					At-RALF21	Fa-RALF41	n.a.	1.0572	#VALUE!	At-RALF35	Md-RALF17	0.7449	1.3165	1.76735	At-RALF7	Pa-RALF15	n.a.	0.5873	#VALUE!																At-RALF5	At-RALF9	n.a.	0.6176	#VALUE!						Fa-RALF32	Fa-RALF33	0.6082	0.7449	1.22476
					At-RALF21	Fa-RALF5	n.a.	1.3102	#VALUE!	At-RALF35	Md-RALF18	0.7449	1.3165	1.76735	At-RALF7	Pa-RALF16	n.a.	1.0572	#VALUE!																At-RALF6	At-RALF17	n.a.	1.9108	#VALUE!						Fa-RALF32	Fa-RALF34	1.2648	1.8364	1.45193
					At-RALF21	Fa-RALF6	n.a.	1.162	#VALUE!	At-RALF35	Md-RALF19	n.a.	1.4955	#VALUE!	At-RALF7	Pa-RALF17	2.3296	0.5301	0.22755																At-RALF6	At-RALF21	2.3835	n.a.	#VALUE!						Fa-RALF32	Fa-RALF35	1.6479	0	0
					At-RALF21	Fa-RALF7	2.6665	n.a.	#VALUE!	At-RALF35	Md-RALF2	n.a.	0.9713	#VALUE!	At-RALF7	Pa-RALF2	n.a.	1.4347	#VALUE!																At-RALF6	At-RALF22	1.2071	n.a.	#VALUE!						Fa-RALF32	Fa-RALF36	n.a.	0.4408	#VALUE!
					At-RALF21	Fa-RALF8	2.6665	n.a.	#VALUE!	At-RALF35	Md-RALF20	1.166	0.6039	0.517925	At-RALF7	Pa-RALF3	3.1308	0.0558	0.0178229																At-RALF6	At-RALF24	1.0929	n.a.	#VALUE!						Fa-RALF32	Fa-RALF37	1.9685	0.1856	0.094285
					At-RALF21	Fa-RALF9	n.a.	1.2071	#VALUE!	At-RALF35	Md-RALF3	n.a.	1.3689	#VALUE!	At-RALF7	Pa-RALF4	1.1686	1.114	0.953277																At-RALF6	At-RALF25	1.2519	n.a.	#VALUE!						Fa-RALF32	Fa-RALF38	1.4397	0.0586	0.0407029
					At-RALF22	Fa-RALF1	n.a.	n.a.	#VALUE!	At-RALF35	Md-RALF4	1.8252	1.2262	0.671817	At-RALF7	Pa-RALF5	n.a.	2.8415	#VALUE!																At-RALF6	At-RALF28	n.a.	1.0763	#VALUE!						Fa-RALF32	Fa-RALF39	0	0	#DIV/0!
					At-RALF22	Fa-RALF10	n.a.	4.0349	#VALUE!	At-RALF35	Md-RALF5	n.a.	1.0433	#VALUE!	At-RALF7	Pa-RALF6	n.a.	n.a.	#VALUE!																At-RALF6	At-RALF29	n.a.	0.5901	#VALUE!						Fa-RALF32	Fa-RALF40	1.4153	0.294	0.20773
					At-RALF22	Fa-RALF11	0.4674	0.9837	2.10462	At-RALF35	Md-RALF6	n.a.	1.2365	#VALUE!	At-RALF7	Pa-RALF7	1.2519	1.3753	1.09857																At-RALF6	At-RALF30	n.a.	0.7433	#VALUE!						Fa-RALF32	Fa-RALF41	n.a.	0.8745	#VALUE!
					At-RALF22	Fa-RALF12	1.301	1.7984	1.38232	At-RALF35	Md-RALF7	n.a.	1.3689	#VALUE!	At-RALF7	Pa-RALF8	n.a.	2.8139	#VALUE!																At-RALF7	At-RALF11	n.a.	0.7112	#VALUE!						Fa-RALF33	Fa-RALF34	n.a.	1.4322	#VALUE!
					At-RALF22	Fa-RALF13	n.a.	2.6807	#VALUE!	At-RALF35	Md-RALF8	n.a.	0.6039	#VALUE!	At-RALF7	Pa-RALF9	n.a.	0.5873	#VALUE!																At-RALF7	At-RALF12	n.a.	0.64	#VALUE!						Fa-RALF33	Fa-RALF35	n.a.	0.7967	#VALUE!
					At-RALF22	Fa-RALF14	n.a.	1.2497	#VALUE!	At-RALF35	Md-RALF9	2.5824	0.9367	0.362725	At-RALF8	Pa-RALF1	1.0929	0.3058	0.279806																At-RALF7	At-RALF15	1.1911	n.a.	#VALUE!						Fa-RALF33	Fa-RALF36	n.a.	0.5604	#VALUE!
					At-RALF22	Fa-RALF15	1.7376	1.6208	0.932781	At-RALF36	Md-RALF1	1.8043	1.591	0.881782	At-RALF8	Pa-RALF10	1.5699	0.265	0.168801																At-RALF7	At-RALF17	n.a.	1.3471	#VALUE!						Fa-RALF33	Fa-RALF37	n.a.	0.5372	#VALUE!
					At-RALF22	Fa-RALF16	n.a.	2.4049	#VALUE!	At-RALF36	Md-RALF10	0.9414	0.9669	1.02709	At-RALF8	Pa-RALF11	n.a.	0.3997	#VALUE!																At-RALF7	At-RALF18	n.a.	1.3471	#VALUE!						Fa-RALF33	Fa-RALF38	1.0298	0.6215	0.603515
					At-RALF22	Fa-RALF17	0.7631	n.a.	#VALUE!	At-RALF36	Md-RALF11	0.9074	1.2262	1.35133	At-RALF8	Pa-RALF12	n.a.	0.8171	#VALUE!																At-RALF7	At-RALF19	n.a.	1.3471	#VALUE!						Fa-RALF33	Fa-RALF39	0.6082	0.7449	1.22476
					At-RALF22	Fa-RALF18	n.a.	4.0349	#VALUE!	At-RALF36	Md-RALF12	n.a.	1.3689	#VALUE!	At-RALF8	Pa-RALF13	n.a.	0.3295	#VALUE!																At-RALF7	At-RALF20	n.a.	1.4799	#VALUE!						Fa-RALF33	Fa-RALF40	n.a.	1.273	#VALUE!
					At-RALF22	Fa-RALF19	n.a.	1.2497	#VALUE!	At-RALF36	Md-RALF13	n.a.	1.4955	#VALUE!	At-RALF8	Pa-RALF14	n.a.	0.5093	#VALUE!																At-RALF7	At-RALF21	n.a.	1.6345	#VALUE!						Fa-RALF33	Fa-RALF41	n.a.	0.4436	#VALUE!
					At-RALF22	Fa-RALF2	1.4829	2.5959	1.75056	At-RALF36	Md-RALF14	1.4397	1.0433	0.724665	At-RALF8	Pa-RALF15	n.a.	0.4894	#VALUE!																At-RALF7	At-RALF24	n.a.	0.6943	#VALUE!						Fa-RALF34	Fa-RALF35	0.4408	1.6479	3.73843
					At-RALF22	Fa-RALF20	0.7631	n.a.	#VALUE!	At-RALF36	Md-RALF15	n.a.	0.9713	#VALUE!	At-RALF8	Pa-RALF16	n.a.	1.0433	#VALUE!																At-RALF7	At-RALF26	n.a.	0.9123	#VALUE!						Fa-RALF34	Fa-RALF36	n.a.	1.1086	#VALUE!
					At-RALF22	Fa-RALF21	n.a.	0.7604	#VALUE!	At-RALF36	Md-RALF16	0.7449	1.3165	1.76735	At-RALF8	Pa-RALF17	n.a.	0.4381	#VALUE!																At-RALF7	At-RALF29	n.a.	0.5462	#VALUE!						Fa-RALF34	Fa-RALF37	n.a.	1.5699	#VALUE!
					At-RALF22	Fa-RALF22	n.a.	0.6039	#VALUE!	At-RALF36	Md-RALF17	0.7449	1.3165	1.76735	At-RALF8	Pa-RALF2	n.a.	1.3906	#VALUE!																At-RALF7	At-RALF34	n.a.	1.1553	#VALUE!						Fa-RALF34	Fa-RALF38	n.a.	1.6479	#VALUE!
					At-RALF22	Fa-RALF23	n.a.	0.6039	#VALUE!	At-RALF36	Md-RALF18	0.7449	1.3165	1.76735	At-RALF8	Pa-RALF3	1.9685	0.1185	0.0601981																At-RALF7	At-RALF35	n.a.	1.1281	#VALUE!						Fa-RALF34	Fa-RALF39	1.2648	1.8364	1.45193
					At-RALF22	Fa-RALF24	n.a.	1.2497	#VALUE!	At-RALF36	Md-RALF19	n.a.	1.4955	#VALUE!	At-RALF8	Pa-RALF4	n.a.	1.165	#VALUE!																At-RALF7	At-RALF36	n.a.	1.1281	#VALUE!						Fa-RALF34	Fa-RALF40	n.a.	2.7082	#VALUE!
					At-RALF22	Fa-RALF25	n.a.	4.0349	#VALUE!	At-RALF36	Md-RALF2	n.a.	0.9713	#VALUE!	At-RALF8	Pa-RALF5	n.a.	1.91	#VALUE!																At-RALF8	At-RALF13	n.a.	1.0397	#VALUE!						Fa-RALF34	Fa-RALF41	2.0108	1.2071	0.600308
					At-RALF22	Fa-RALF26	0.5025	0.9683	1.92697	At-RALF36	Md-RALF20	1.166	0.6039	0.517925	At-RALF8	Pa-RALF6	n.a.	n.a.	#VALUE!																At-RALF8	At-RALF14	n.a.	1.542	#VALUE!						Fa-RALF35	Fa-RALF36	n.a.	0.4568	#VALUE!
					At-RALF22	Fa-RALF27	n.a.	0.7604	#VALUE!	At-RALF36	Md-RALF3	n.a.	1.3689	#VALUE!	At-RALF8	Pa-RALF7	0.5955	1.9969	3.35332																At-RALF8	At-RALF17	n.a.	1.0499	#VALUE!						Fa-RALF35	Fa-RALF37	n.a.	0.1856	#VALUE!
					At-RALF22	Fa-RALF28	0.6643	2.5476	3.83501	At-RALF36	Md-RALF4	1.8252	1.2262	0.671817	At-RALF8	Pa-RALF8	2.4531	2.083	0.84913																At-RALF8	At-RALF18	n.a.	1.0499	#VALUE!						Fa-RALF35	Fa-RALF38	n.a.	0.0586	#VALUE!
					At-RALF22	Fa-RALF29	0.6215	4.0349	6.4922	At-RALF36	Md-RALF5	n.a.	1.0433	#VALUE!	At-RALF8	Pa-RALF9	n.a.	0.4894	#VALUE!																At-RALF8	At-RALF19	n.a.	1.0499	#VALUE!						Fa-RALF35	Fa-RALF39	1.6479	0	0
					At-RALF22	Fa-RALF3	0.3041	n.a.	#VALUE!	At-RALF36	Md-RALF6	n.a.	1.2365	#VALUE!	At-RALF9	Pa-RALF1	n.a.	0.5133	#VALUE!																At-RALF8	At-RALF20	n.a.	1.2209	#VALUE!						Fa-RALF35	Fa-RALF40	2.6224	0.2551	0.0972773
					At-RALF22	Fa-RALF30	0.3041	n.a.	#VALUE!	At-RALF36	Md-RALF7	n.a.	1.3689	#VALUE!	At-RALF9	Pa-RALF10	n.a.	0.4148	#VALUE!																At-RALF8	At-RALF21	n.a.	n.a.	#VALUE!						Fa-RALF35	Fa-RALF41	2.5824	0.9367	0.362725
					At-RALF22	Fa-RALF31	1.4829	2.5959	1.75056	At-RALF36	Md-RALF8	n.a.	0.6039	#VALUE!	At-RALF9	Pa-RALF11	n.a.	0.5754	#VALUE!																At-RALF8	At-RALF22	0.7449	n.a.	#VALUE!						Fa-RALF36	Fa-RALF37	n.a.	0.3057	#VALUE!
					At-RALF22	Fa-RALF32	n.a.	n.a.	#VALUE!	At-RALF36	Md-RALF9	2.5824	0.9367	0.362725	At-RALF9	Pa-RALF12	n.a.	0.7489	#VALUE!																At-RALF8	At-RALF23	n.a.	n.a.	#VALUE!						Fa-RALF36	Fa-RALF38	n.a.	0.4329	#VALUE!
					At-RALF22	Fa-RALF33	n.a.	1.2497	#VALUE!	At-RALF4	Md-RALF1	2.4902	0.4737	0.190226	At-RALF9	Pa-RALF13	n.a.	0.3916	#VALUE!																At-RALF8	At-RALF25	n.a.	0.8099	#VALUE!						Fa-RALF36	Fa-RALF39	n.a.	0.4408	#VALUE!
					At-RALF22	Fa-RALF34	0.6215	0.7391	1.18922	At-RALF4	Md-RALF10	n.a.	0.7908	#VALUE!	At-RALF9	Pa-RALF14	n.a.	0.6445	#VALUE!																At-RALF8	At-RALF26	n.a.	0.6943	#VALUE!						Fa-RALF36	Fa-RALF40	1.6479	0.3961	0.240367
					At-RALF22	Fa-RALF35	0.6215	4.0349	6.4922	At-RALF4	Md-RALF11	1.5011	0.0583	0.0388382	At-RALF9	Pa-RALF15	n.a.	0.6181	#VALUE!																At-RALF8	At-RALF27	n.a.	0.6082	#VALUE!						Fa-RALF36	Fa-RALF41	n.a.	0.7193	#VALUE!
					At-RALF22	Fa-RALF36	0.5863	1.3671	2.33174	At-RALF4	Md-RALF12	1.5699	0.058	0.036945	At-RALF9	Pa-RALF16	n.a.	0.8107	#VALUE!																At-RALF8	At-RALF30	n.a.	0.9896	#VALUE!						Fa-RALF37	Fa-RALF38	0.824	0.0577	0.0700243
					At-RALF22	Fa-RALF37	1.301	1.7984	1.38232	At-RALF4	Md-RALF13	n.a.	0.058	#VALUE!	At-RALF9	Pa-RALF17	n.a.	0.824	#VALUE!																At-RALF8	At-RALF34	n.a.	1.5461	#VALUE!						Fa-RALF37	Fa-RALF39	1.9685	0.1856	0.094285
					At-RALF22	Fa-RALF38	n.a.	2.0452	#VALUE!	At-RALF4	Md-RALF14	1.5699	0.1895	0.120708	At-RALF9	Pa-RALF2	n.a.	0.7246	#VALUE!																At-RALF8	At-RALF35	n.a.	1.5183	#VALUE!						Fa-RALF37	Fa-RALF40	n.a.	0.3159	#VALUE!
					At-RALF22	Fa-RALF39	n.a.	n.a.	#VALUE!	At-RALF4	Md-RALF15	n.a.	0.831	#VALUE!	At-RALF9	Pa-RALF3	n.a.	0.5532	#VALUE!																At-RALF8	At-RALF36	n.a.	1.5183	#VALUE!						Fa-RALF37	Fa-RALF41	0.7428	0.6976	0.939149
					At-RALF22	Fa-RALF4	0.6215	0.7391	1.18922	At-RALF4	Md-RALF16	1.2071	0.152	0.125922	At-RALF9	Pa-RALF4	2.2011	1.5338	0.696833																At-RALF9	At-RALF12	n.a.	0.5005	#VALUE!						Fa-RALF38	Fa-RALF39	1.4397	0.0586	0.0407029
					At-RALF22	Fa-RALF40	1.4829	2.5959	1.75056	At-RALF4	Md-RALF17	1.2071	0.152	0.125922	At-RALF9	Pa-RALF5	n.a.	1.3053	#VALUE!																At-RALF9	At-RALF13	n.a.	0.7806	#VALUE!						Fa-RALF38	Fa-RALF40	n.a.	0.3854	#VALUE!
					At-RALF22	Fa-RALF41	0.3041	n.a.	#VALUE!	At-RALF4	Md-RALF18	1.2071	0.152	0.125922	At-RALF9	Pa-RALF6	1.4153	n.a.	#VALUE!																At-RALF9	At-RALF14	n.a.	0.6772	#VALUE!						Fa-RALF38	Fa-RALF41	n.a.	0.9984	#VALUE!
					At-RALF22	Fa-RALF5	0.6215	4.0349	6.4922	At-RALF4	Md-RALF19	1.5699	0.058	0.036945	At-RALF9	Pa-RALF7	n.a.	1.4206	#VALUE!																At-RALF9	At-RALF17	n.a.	0.7865	#VALUE!						Fa-RALF39	Fa-RALF40	1.4153	0.294	0.20773
					At-RALF22	Fa-RALF6	n.a.	2.4049	#VALUE!	At-RALF4	Md-RALF2	n.a.	0.831	#VALUE!	At-RALF9	Pa-RALF8	n.a.	n.a.	#VALUE!																At-RALF9	At-RALF19	n.a.	0.7865	#VALUE!						Fa-RALF39	Fa-RALF41	n.a.	0.8745	#VALUE!
					At-RALF22	Fa-RALF7	0.7631	n.a.	#VALUE!	At-RALF4	Md-RALF20	n.a.	0.3703	#VALUE!	At-RALF9	Pa-RALF9	n.a.	0.6181	#VALUE!																At-RALF9	At-RALF21	n.a.	n.a.	#VALUE!						Fa-RALF4	Fa-RALF10	n.a.	1.6479	#VALUE!
					At-RALF22	Fa-RALF8	0.7631	n.a.	#VALUE!	At-RALF4	Md-RALF3	1.5699	0.1209	0.0770113	At-RALF39	Pa-RALF1	1.2071	0.9492	0.786347																At-RALF9	At-RALF23	n.a.	3.5587	#VALUE!						Fa-RALF4	Fa-RALF11	0	0.1191	#DIV/0!
					At-RALF22	Fa-RALF9	0.5235	0.7775	1.4852	At-RALF4	Md-RALF4	1.5011	0.1215	0.0809406	At-RALF39	Pa-RALF2	0.5199	0.7489	1.44047																At-RALF9	At-RALF24	n.a.	1.0929	#VALUE!						Fa-RALF4	Fa-RALF12	n.a.	1.5699	#VALUE!
					At-RALF23	Fa-RALF1	n.a.	2.2699	#VALUE!	At-RALF4	Md-RALF5	n.a.	0.1895	#VALUE!	At-RALF39	Pa-RALF3	1.9237	0.8615	0.447835																At-RALF9	At-RALF25	n.a.	1.2345	#VALUE!						Fa-RALF4	Fa-RALF13	n.a.	1.9573	#VALUE!
					At-RALF23	Fa-RALF10	n.a.	1.9658	#VALUE!	At-RALF4	Md-RALF6	n.a.	1.3656	#VALUE!	At-RALF39	Pa-RALF4	1.2071	0.5393	0.446773																At-RALF9	At-RALF26	n.a.	0.7059	#VALUE!						Fa-RALF4	Fa-RALF14	n.a.	1.4322	#VALUE!
					At-RALF23	Fa-RALF11	n.a.	0.2551	#VALUE!	At-RALF4	Md-RALF7	1.5699	0.058	0.036945	At-RALF39	Pa-RALF5	0.3597	n.a.	#VALUE!																At-RALF9	At-RALF27	n.a.	1.1198	#VALUE!						Fa-RALF4	Fa-RALF15	n.a.	1.4322	#VALUE!
					At-RALF23	Fa-RALF12	n.a.	1.3889	#VALUE!	At-RALF4	Md-RALF8	n.a.	0.3703	#VALUE!	At-RALF39	Pa-RALF6	n.a.	3.0323	#VALUE!																At-RALF9	At-RALF30	n.a.	0.7924	#VALUE!						Fa-RALF4	Fa-RALF16	n.a.	1.8394	#VALUE!
					At-RALF23	Fa-RALF13	n.a.	1.7515	#VALUE!	At-RALF4	Md-RALF9	n.a.	0.5445	#VALUE!	At-RALF39	Pa-RALF7	0.4975	0.7662	1.5401																At-RALF9	At-RALF35	0.6406	n.a.	#VALUE!						Fa-RALF4	Fa-RALF17	0.3924	2.776	7.07441
					At-RALF23	Fa-RALF14	0.5653	1.1418	2.01981	At-RALF5	Md-RALF1	0.9155	0.5063	0.553031	At-RALF39	Pa-RALF8	n.a.	0.7489	#VALUE!																At-RALF9	At-RALF36	0.6406	n.a.	#VALUE!						Fa-RALF4	Fa-RALF18	n.a.	1.6479	#VALUE!
					At-RALF23	Fa-RALF15	n.a.	1.2786	#VALUE!	At-RALF5	Md-RALF10	2.8139	0.7642	0.27158	At-RALF39	Pa-RALF9	0.5199	0.4099	0.788421																At-RALF29	At-RALF34	n.a.	0.4885	#VALUE!						Fa-RALF4	Fa-RALF19	n.a.	1.4322	#VALUE!
					At-RALF23	Fa-RALF16	n.a.	1.6619	#VALUE!	At-RALF5	Md-RALF11	n.a.	0.5128	#VALUE!	At-RALF39	Pa-RALF10	0.2326	0.9492	4.08083																At-RALF29	At-RALF35	n.a.	0.5678	#VALUE!						Fa-RALF4	Fa-RALF20	0.4408	1.6479	3.73843
					At-RALF23	Fa-RALF17	n.a.	n.a.	#VALUE!	At-RALF5	Md-RALF12	n.a.	0.5676	#VALUE!	At-RALF39	Pa-RALF11	n.a.	0.4099	#VALUE!																At-RALF29	At-RALF36	n.a.	0.5678	#VALUE!						Fa-RALF4	Fa-RALF21	n.a.	0.9313	#VALUE!
					At-RALF23	Fa-RALF18	n.a.	1.9658	#VALUE!	At-RALF5	Md-RALF13	n.a.	0.5676	#VALUE!	At-RALF39	Pa-RALF12	n.a.	0.7489	#VALUE!																At-RALF30	At-RALF31	n.a.	0.5199	#VALUE!						Fa-RALF4	Fa-RALF22	n.a.	0.9123	#VALUE!
					At-RALF23	Fa-RALF19	0.5653	1.1418	2.01981	At-RALF5	Md-RALF14	n.a.	0.8604	#VALUE!	At-RALF39	Pa-RALF13	1.6479	1.6479	1																At-RALF30	At-RALF35	n.a.	0.7221	#VALUE!						Fa-RALF4	Fa-RALF23	n.a.	0.9123	#VALUE!
					At-RALF23	Fa-RALF2	n.a.	2.7216	#VALUE!	At-RALF5	Md-RALF15	1.3341	0.2711	0.203208	At-RALF39	Pa-RALF14	n.a.	0.6872	#VALUE!																At-RALF30	At-RALF36	n.a.	0.7221	#VALUE!						Fa-RALF4	Fa-RALF24	n.a.	1.4322	#VALUE!
					At-RALF23	Fa-RALF20	n.a.	n.a.	#VALUE!	At-RALF5	Md-RALF16	n.a.	0.617	#VALUE!	At-RALF39	Pa-RALF15	n.a.	0.6872	#VALUE!																At-RALF31	At-RALF34	n.a.	0.5833	#VALUE!						Fa-RALF4	Fa-RALF25	n.a.	1.6479	#VALUE!
					At-RALF23	Fa-RALF21	1.0271	0.6443	0.6273	At-RALF5	Md-RALF17	n.a.	0.617	#VALUE!	At-RALF39	Pa-RALF16	n.a.	0.7489	#VALUE!																At-RALF31	At-RALF35	n.a.	0.6386	#VALUE!						Fa-RALF4	Fa-RALF26	1.6479	1.0124	0.614358
					At-RALF23	Fa-RALF22	n.a.	0.6759	#VALUE!	At-RALF5	Md-RALF18	n.a.	0.617	#VALUE!	At-RALF39	Pa-RALF17	n.a.	0.5497	#VALUE!																At-RALF31	At-RALF36	n.a.	0.6386	#VALUE!						Fa-RALF4	Fa-RALF27	n.a.	0.9313	#VALUE!
					At-RALF23	Fa-RALF23	n.a.	0.6759	#VALUE!	At-RALF5	Md-RALF19	n.a.	0.5676	#VALUE!																															Fa-RALF4	Fa-RALF28	0.824	n.a.	#VALUE!
					At-RALF23	Fa-RALF24	1.0852	1.1418	1.05216	At-RALF5	Md-RALF2	n.a.	0.2711	#VALUE!																															Fa-RALF4	Fa-RALF29	0.4408	1.6479	3.73843
					At-RALF23	Fa-RALF25	n.a.	1.9658	#VALUE!	At-RALF5	Md-RALF20	0.5955	0.6126	1.02872																															Fa-RALF4	Fa-RALF30	2.0108	1.2071	0.600308
					At-RALF23	Fa-RALF26	n.a.	1.2071	#VALUE!	At-RALF5	Md-RALF3	n.a.	0.5378	#VALUE!																															Fa-RALF4	Fa-RALF31	n.a.	2.7082	#VALUE!
					At-RALF23	Fa-RALF27	1.0271	0.6443	0.6273	At-RALF5	Md-RALF4	1.9237	0.6355	0.330353																															Fa-RALF4	Fa-RALF32	1.2648	1.8364	1.45193
					At-RALF23	Fa-RALF28	2.2834	n.a.	#VALUE!	At-RALF5	Md-RALF5	n.a.	0.8604	#VALUE!																															Fa-RALF4	Fa-RALF33	n.a.	1.4322	#VALUE!
					At-RALF23	Fa-RALF29	n.a.	1.9658	#VALUE!	At-RALF5	Md-RALF6	n.a.	0.6551	#VALUE!																															Fa-RALF4	Fa-RALF34	0	0	#DIV/0!
					At-RALF23	Fa-RALF3	n.a.	1.4663	#VALUE!	At-RALF5	Md-RALF7	n.a.	0.5676	#VALUE!																															Fa-RALF4	Fa-RALF35	0.4408	1.6479	3.73843
					At-RALF23	Fa-RALF30	n.a.	1.1542	#VALUE!	At-RALF5	Md-RALF8	0.5955	0.6126	1.02872																															Fa-RALF4	Fa-RALF36	n.a.	1.1086	#VALUE!
					At-RALF23	Fa-RALF31	n.a.	2.7216	#VALUE!	At-RALF5	Md-RALF9	1.4397	0.4493	0.312079																															Fa-RALF4	Fa-RALF37	n.a.	1.5699	#VALUE!
					At-RALF23	Fa-RALF32	n.a.	2.2699	#VALUE!	At-RALF6	Md-RALF1	1.8252	1.5933	0.872945																															Fa-RALF4	Fa-RALF38	n.a.	1.6479	#VALUE!
					At-RALF23	Fa-RALF33	0.5653	1.1418	2.01981	At-RALF6	Md-RALF10	n.a.	1.5729	#VALUE!																															Fa-RALF4	Fa-RALF39	1.2648	1.8364	1.45193
					At-RALF23	Fa-RALF34	n.a.	0.1505	#VALUE!	At-RALF6	Md-RALF11	0.487	0.6492	1.33306																															Fa-RALF4	Fa-RALF40	n.a.	2.7082	#VALUE!
					At-RALF23	Fa-RALF35	n.a.	1.9658	#VALUE!	At-RALF6	Md-RALF12	0.8708	0.8106	0.930868																															Fa-RALF4	Fa-RALF41	2.0108	1.2071	0.600308
					At-RALF23	Fa-RALF36	n.a.	1.3974	#VALUE!	At-RALF6	Md-RALF13	0.8708	0.8106	0.930868																															Fa-RALF4	Fa-RALF5	0.4408	1.6479	3.73843
					At-RALF23	Fa-RALF37	n.a.	1.3889	#VALUE!	At-RALF6	Md-RALF14	0.9745	0.5266	0.54038																															Fa-RALF4	Fa-RALF6	n.a.	1.8394	#VALUE!
					At-RALF23	Fa-RALF38	n.a.	1.5095	#VALUE!	At-RALF6	Md-RALF15	0.9745	n.a.	#VALUE!																															Fa-RALF4	Fa-RALF7	0.4408	1.6479	3.73843
					At-RALF23	Fa-RALF39	n.a.	2.2699	#VALUE!	At-RALF6	Md-RALF16	0.5319	0.5165	0.971047																															Fa-RALF4	Fa-RALF8	0.4408	1.6479	3.73843
					At-RALF23	Fa-RALF4	n.a.	0.1505	#VALUE!	At-RALF6	Md-RALF17	0.5319	0.5165	0.971047																															Fa-RALF4	Fa-RALF9	1.8426	0.8103	0.439759
					At-RALF23	Fa-RALF40	n.a.	2.7216	#VALUE!	At-RALF6	Md-RALF18	0.5319	0.5165	0.971047																															Fa-RALF5	Fa-RALF10	0.824	0	0
					At-RALF23	Fa-RALF41	n.a.	1.1542	#VALUE!	At-RALF6	Md-RALF19	0.8708	0.8106	0.930868																															Fa-RALF5	Fa-RALF11	0.4582	2.3114	5.04452
					At-RALF23	Fa-RALF5	n.a.	1.9658	#VALUE!	At-RALF6	Md-RALF2	2.6224	n.a.	#VALUE!																															Fa-RALF5	Fa-RALF12	n.a.	0.1856	#VALUE!
					At-RALF23	Fa-RALF6	n.a.	1.6619	#VALUE!	At-RALF6	Md-RALF20	1.1161	0.9232	0.827166																															Fa-RALF5	Fa-RALF13	n.a.	0.1221	#VALUE!
					At-RALF23	Fa-RALF7	n.a.	n.a.	#VALUE!	At-RALF6	Md-RALF3	0.8708	0.9896	1.13643																															Fa-RALF5	Fa-RALF14	n.a.	0.7967	#VALUE!
					At-RALF23	Fa-RALF8	n.a.	n.a.	#VALUE!	At-RALF6	Md-RALF4	0.9452	0.6492	0.686839																															Fa-RALF5	Fa-RALF15	n.a.	0.1203	#VALUE!
					At-RALF23	Fa-RALF9	n.a.	0.9567	#VALUE!	At-RALF6	Md-RALF5	0.4975	0.5266	1.05849																															Fa-RALF5	Fa-RALF16	n.a.	0.0586	#VALUE!
					At-RALF24	Fa-RALF1	1.0179	0.762	0.7486	At-RALF6	Md-RALF6	2.0973	n.a.	#VALUE!																															Fa-RALF5	Fa-RALF17	1.2648	0.8817	0.697106
					At-RALF24	Fa-RALF10	n.a.	0.7109	#VALUE!	At-RALF6	Md-RALF7	0.8708	0.8106	0.930868																															Fa-RALF5	Fa-RALF18	0.824	0	0
					At-RALF24	Fa-RALF11	0.1747	1.3474	7.71265	At-RALF6	Md-RALF8	0.5445	0.9232	1.6955																															Fa-RALF5	Fa-RALF19	n.a.	0.7967	#VALUE!
					At-RALF24	Fa-RALF12	n.a.	1.5183	#VALUE!	At-RALF6	Md-RALF9	n.a.	n.a.	#VALUE!																															Fa-RALF5	Fa-RALF20	1.6479	0.6735	0.408702
					At-RALF24	Fa-RALF13	n.a.	1.0042	#VALUE!	At-RALF7	Md-RALF1	n.a.	0.9745	#VALUE!																															Fa-RALF5	Fa-RALF21	n.a.	0.6956	#VALUE!
					At-RALF24	Fa-RALF14	n.a.	2.3588	#VALUE!	At-RALF7	Md-RALF10	n.a.	1.1432	#VALUE!																															Fa-RALF5	Fa-RALF22	n.a.	2.4719	#VALUE!
					At-RALF24	Fa-RALF15	n.a.	1.0879	#VALUE!	At-RALF7	Md-RALF11	0.8681	0.1865	0.214837																															Fa-RALF5	Fa-RALF23	n.a.	2.4719	#VALUE!
					At-RALF24	Fa-RALF16	n.a.	0.968	#VALUE!	At-RALF7	Md-RALF12	n.a.	0.2215	#VALUE!																															Fa-RALF5	Fa-RALF24	n.a.	0.8523	#VALUE!
					At-RALF24	Fa-RALF17	0.7016	1.0879	1.5506	At-RALF7	Md-RALF13	n.a.	0.2215	#VALUE!																															Fa-RALF5	Fa-RALF25	0.824	0	0
					At-RALF24	Fa-RALF18	n.a.	0.7109	#VALUE!	At-RALF7	Md-RALF14	1.9685	0.1185	0.0601981																															Fa-RALF5	Fa-RALF26	1.0124	2.0888	2.06322
					At-RALF24	Fa-RALF19	n.a.	2.3588	#VALUE!	At-RALF7	Md-RALF15	2.5401	1.4993	0.590252																															Fa-RALF5	Fa-RALF27	n.a.	0.6956	#VALUE!
					At-RALF24	Fa-RALF2	3.2178	0.9206	0.286096	At-RALF7	Md-RALF16	0.9745	0.1167	0.119754																															Fa-RALF5	Fa-RALF28	1.2071	0.7489	0.620413
					At-RALF24	Fa-RALF20	0.7016	0.7109	1.01326	At-RALF7	Md-RALF17	0.9745	0.1167	0.119754																															Fa-RALF5	Fa-RALF29	0	0	#DIV/0!
					At-RALF24	Fa-RALF21	n.a.	0.993	#VALUE!	At-RALF7	Md-RALF18	0.9745	0.1167	0.119754																															Fa-RALF5	Fa-RALF30	2.5824	0.9367	0.362725
					At-RALF24	Fa-RALF22	n.a.	0.4099	#VALUE!	At-RALF7	Md-RALF19	n.a.	0.2215	#VALUE!																															Fa-RALF5	Fa-RALF31	2.6224	0.2551	0.0972773
					At-RALF24	Fa-RALF23	n.a.	0.4099	#VALUE!	At-RALF7	Md-RALF2	0.994	1.4993	1.50835																															Fa-RALF5	Fa-RALF32	1.6479	0	0
					At-RALF24	Fa-RALF24	1.8177	2.3588	1.29768	At-RALF7	Md-RALF20	3.1308	0.2537	0.0810336																															Fa-RALF5	Fa-RALF33	n.a.	0.7967	#VALUE!
					At-RALF24	Fa-RALF25	n.a.	0.7109	#VALUE!	At-RALF7	Md-RALF3	n.a.	0.299	#VALUE!																															Fa-RALF5	Fa-RALF34	0.4408	1.6479	3.73843
					At-RALF24	Fa-RALF26	1.246	0.4612	0.370144	At-RALF7	Md-RALF4	0.8681	0.1191	0.137196																															Fa-RALF5	Fa-RALF35	0	0	#DIV/0!
					At-RALF24	Fa-RALF27	n.a.	0.993	#VALUE!	At-RALF7	Md-RALF5	0.8922	0.1185	0.132818																															Fa-RALF5	Fa-RALF36	n.a.	0.4568	#VALUE!
					At-RALF24	Fa-RALF28	1.0586	1.4572	1.37654	At-RALF7	Md-RALF6	n.a.	1.1107	#VALUE!																															Fa-RALF5	Fa-RALF37	n.a.	0.1856	#VALUE!
					At-RALF24	Fa-RALF29	0.3895	0.7109	1.82516	At-RALF7	Md-RALF7	n.a.	0.2215	#VALUE!																															Fa-RALF5	Fa-RALF38	n.a.	0.0586	#VALUE!
					At-RALF24	Fa-RALF3	1.7269	2.4436	1.41502	At-RALF7	Md-RALF8	1.0059	0.2537	0.252212																															Fa-RALF5	Fa-RALF39	1.6479	0	0
					At-RALF24	Fa-RALF30	1.7269	2.4436	1.41502	At-RALF7	Md-RALF9	n.a.	0.9655	#VALUE!																															Fa-RALF5	Fa-RALF40	2.6224	0.2551	0.0972773
					At-RALF24	Fa-RALF31	3.2178	0.9206	0.286096	At-RALF8	Md-RALF1	n.a.	0.8167	#VALUE!																															Fa-RALF5	Fa-RALF41	2.5824	0.9367	0.362725
					At-RALF24	Fa-RALF32	1.0179	0.762	0.7486	At-RALF8	Md-RALF10	n.a.	0.9655	#VALUE!																															Fa-RALF5	Fa-RALF6	n.a.	0.0586	#VALUE!
					At-RALF24	Fa-RALF33	n.a.	2.3588	#VALUE!	At-RALF8	Md-RALF11	0.7845	0.2665	0.339707																															Fa-RALF5	Fa-RALF7	1.6479	0.6735	0.408702
					At-RALF24	Fa-RALF34	0.1697	1.3844	8.15793	At-RALF8	Md-RALF12	1.0929	0.3058	0.279806																															Fa-RALF5	Fa-RALF8	1.6479	0.6735	0.408702
					At-RALF24	Fa-RALF35	0.3895	0.7109	1.82516	At-RALF8	Md-RALF13	3.2178	0.3058	0.0950339																															Fa-RALF5	Fa-RALF9	1.2071	1.8706	1.54966
					At-RALF24	Fa-RALF36	2.3296	1.1936	0.512363	At-RALF8	Md-RALF14	1.5699	0.1895	0.120708																															Fa-RALF6	Fa-RALF10	0.7662	0.0586	0.0764813
					At-RALF24	Fa-RALF37	n.a.	1.5183	#VALUE!	At-RALF8	Md-RALF15	n.a.	1.4525	#VALUE!																															Fa-RALF6	Fa-RALF11	n.a.	1.8742	#VALUE!
					At-RALF24	Fa-RALF38	n.a.	0.9006	#VALUE!	At-RALF8	Md-RALF16	0.8681	0.1865	0.214837																															Fa-RALF6	Fa-RALF12	1.6479	0.0577	0.0350143
					At-RALF24	Fa-RALF39	1.0179	0.762	0.7486	At-RALF8	Md-RALF17	0.8681	0.1865	0.214837																															Fa-RALF6	Fa-RALF13	0	0.0594	#DIV/0!
					At-RALF24	Fa-RALF4	0.1697	1.3844	8.15793	At-RALF8	Md-RALF18	0.8681	0.1865	0.214837																															Fa-RALF6	Fa-RALF14	0.5716	0.6215	1.0873
					At-RALF24	Fa-RALF40	3.2178	0.9206	0.286096	At-RALF8	Md-RALF19	1.0929	0.3058	0.279806																															Fa-RALF6	Fa-RALF15	n.a.	0	#VALUE!
					At-RALF24	Fa-RALF41	1.7269	2.4436	1.41502	At-RALF8	Md-RALF2	3.2178	1.4525	0.451395																															Fa-RALF6	Fa-RALF16	0	0	#DIV/0!
					At-RALF24	Fa-RALF5	0.3895	0.7109	1.82516	At-RALF8	Md-RALF20	n.a.	0.3409	#VALUE!																															Fa-RALF6	Fa-RALF17	1.6479	1.0064	0.610717
					At-RALF24	Fa-RALF6	n.a.	0.968	#VALUE!	At-RALF8	Md-RALF3	1.0929	0.3948	0.361241																															Fa-RALF6	Fa-RALF18	0.7662	0.0586	0.0764813
					At-RALF24	Fa-RALF7	0.7016	0.7109	1.01326	At-RALF8	Md-RALF4	0.7845	0.1905	0.24283																															Fa-RALF6	Fa-RALF19	0.5716	0.6215	1.0873
					At-RALF24	Fa-RALF8	0.7016	0.7109	1.01326	At-RALF8	Md-RALF5	0.8037	0.1895	0.235784																															Fa-RALF6	Fa-RALF20	2.4142	0.7631	0.316088
					At-RALF24	Fa-RALF9	1.3341	0.4552	0.341204	At-RALF8	Md-RALF6	n.a.	1.0763	#VALUE!																															Fa-RALF6	Fa-RALF21	0.5587	0.6236	1.11616
					At-RALF25	Fa-RALF1	n.a.	1.2606	#VALUE!	At-RALF8	Md-RALF7	1.0929	0.3058	0.279806																															Fa-RALF6	Fa-RALF22	1.6479	2.4933	1.51302
					At-RALF25	Fa-RALF10	n.a.	1.166	#VALUE!	At-RALF8	Md-RALF8	n.a.	0.3409	#VALUE!																															Fa-RALF6	Fa-RALF23	0.8442	2.4933	2.95345
					At-RALF25	Fa-RALF11	0.5372	2.1437	3.99051	At-RALF8	Md-RALF9	n.a.	0.7391	#VALUE!																															Fa-RALF6	Fa-RALF24	0.8442	0.6658	0.788676
					At-RALF25	Fa-RALF12	n.a.	1.5323	#VALUE!	At-RALF9	Md-RALF1	n.a.	0.9123	#VALUE!																															Fa-RALF6	Fa-RALF25	0.7662	0.0586	0.0764813
					At-RALF25	Fa-RALF13	1.2882	1.8426	1.43037	At-RALF9	Md-RALF10	n.a.	0.5462	#VALUE!																															Fa-RALF6	Fa-RALF26	2.4142	n.a.	#VALUE!
					At-RALF25	Fa-RALF14	1.1432	1.9573	1.71212	At-RALF9	Md-RALF11	0.7557	0.4652	0.615588																															Fa-RALF6	Fa-RALF27	0.5587	0.6236	1.11616
					At-RALF25	Fa-RALF15	n.a.	1.6068	#VALUE!	At-RALF9	Md-RALF12	n.a.	0.5133	#VALUE!																															Fa-RALF6	Fa-RALF28	n.a.	0.7662	#VALUE!
					At-RALF25	Fa-RALF16	1.4467	1.7389	1.20198	At-RALF9	Md-RALF13	n.a.	0.4624	#VALUE!																															Fa-RALF6	Fa-RALF29	n.a.	0.0586	#VALUE!
					At-RALF25	Fa-RALF17	0.7662	1.0433	1.36165	At-RALF9	Md-RALF14	n.a.	0.6905	#VALUE!																															Fa-RALF6	Fa-RALF30	n.a.	0.9984	#VALUE!
					At-RALF25	Fa-RALF18	n.a.	1.166	#VALUE!	At-RALF9	Md-RALF15	n.a.	0.7246	#VALUE!																															Fa-RALF6	Fa-RALF31	n.a.	0.3854	#VALUE!
					At-RALF25	Fa-RALF19	1.1432	1.9573	1.71212	At-RALF9	Md-RALF16	0.8498	0.3637	0.427983																															Fa-RALF6	Fa-RALF32	0.7662	0.0586	0.0764813
					At-RALF25	Fa-RALF2	n.a.	1.0929	#VALUE!	At-RALF9	Md-RALF17	0.8498	0.3637	0.427983																															Fa-RALF6	Fa-RALF33	0.5716	0.6215	1.0873
					At-RALF25	Fa-RALF20	0.7662	0.8454	1.10337	At-RALF9	Md-RALF18	0.8498	0.3637	0.427983																															Fa-RALF6	Fa-RALF34	n.a.	1.8394	#VALUE!
					At-RALF25	Fa-RALF21	1.4153	1.0603	0.74917	At-RALF9	Md-RALF19	n.a.	0.4624	#VALUE!																															Fa-RALF6	Fa-RALF35	n.a.	0.0586	#VALUE!
					At-RALF25	Fa-RALF22	1.4397	0.4493	0.312079	At-RALF9	Md-RALF2	n.a.	0.7246	#VALUE!																															Fa-RALF6	Fa-RALF36	n.a.	0.4329	#VALUE!
					At-RALF25	Fa-RALF23	1.4397	0.4493	0.312079	At-RALF9	Md-RALF20	n.a.	0.6098	#VALUE!																															Fa-RALF6	Fa-RALF37	1.6479	0.0577	0.0350143
					At-RALF25	Fa-RALF24	1.4397	1.7376	1.20692	At-RALF9	Md-RALF3	n.a.	0.4148	#VALUE!																															Fa-RALF6	Fa-RALF38	0.1722	0	0
					At-RALF25	Fa-RALF25	n.a.	1.166	#VALUE!	At-RALF9	Md-RALF4	1.6479	0.5716	0.346866																															Fa-RALF6	Fa-RALF39	0.7662	0.0586	0.0764813
					At-RALF25	Fa-RALF26	n.a.	0.5025	#VALUE!	At-RALF9	Md-RALF5	n.a.	0.6905	#VALUE!																															Fa-RALF6	Fa-RALF40	n.a.	0.3854	#VALUE!
					At-RALF25	Fa-RALF27	1.4153	1.0603	0.74917	At-RALF9	Md-RALF6	0.8019	1.0163	1.26737																															Fa-RALF6	Fa-RALF41	n.a.	0.9984	#VALUE!
					At-RALF25	Fa-RALF28	0.5319	1.1432	2.14928	At-RALF9	Md-RALF7	n.a.	0.5133	#VALUE!																															Fa-RALF6	Fa-RALF7	2.4142	0.7631	0.316088
					At-RALF25	Fa-RALF29	1.0298	1.166	1.13226	At-RALF9	Md-RALF8	n.a.	0.6098	#VALUE!																															Fa-RALF6	Fa-RALF8	2.4142	0.7631	0.316088
					At-RALF25	Fa-RALF3	0.8645	2.4579	2.84315	At-RALF9	Md-RALF9	n.a.	0.6807	#VALUE!																															Fa-RALF6	Fa-RALF9	n.a.	3.6449	#VALUE!
					At-RALF25	Fa-RALF30	0.8645	2.4579	2.84315	At-RALF39	Md-RALF1	n.a.	0.7489	#VALUE!																															Fa-RALF7	Fa-RALF10	n.a.	0.6735	#VALUE!
					At-RALF25	Fa-RALF31	n.a.	1.0929	#VALUE!	At-RALF39	Md-RALF2	n.a.	0.7489	#VALUE!																															Fa-RALF7	Fa-RALF11	0.4073	1.676	4.1149
					At-RALF25	Fa-RALF32	n.a.	1.2606	#VALUE!	At-RALF39	Md-RALF3	1.2071	0.9492	0.786347																															Fa-RALF7	Fa-RALF12	n.a.	0.7277	#VALUE!
					At-RALF25	Fa-RALF33	1.1432	1.9573	1.71212	At-RALF39	Md-RALF4	0.2239	0.9745	4.35239																															Fa-RALF7	Fa-RALF13	2.4142	0.7631	0.316088
					At-RALF25	Fa-RALF34	0.5165	2.2694	4.3938	At-RALF39	Md-RALF5	1.2071	0.5393	0.446773																															Fa-RALF7	Fa-RALF14	n.a.	0.9123	#VALUE!
					At-RALF25	Fa-RALF35	1.0298	1.166	1.13226	At-RALF39	Md-RALF6	n.a.	0.7489	#VALUE!																															Fa-RALF7	Fa-RALF15	n.a.	0.9123	#VALUE!
					At-RALF25	Fa-RALF36	1.3089	1.3539	1.03438	At-RALF39	Md-RALF7	1.2071	0.9492	0.786347																															Fa-RALF7	Fa-RALF16	2.4142	0.7631	0.316088
					At-RALF25	Fa-RALF37	n.a.	1.5323	#VALUE!	At-RALF39	Md-RALF8	1.2071	0.5393	0.446773																															Fa-RALF7	Fa-RALF17	0	0.1203	#DIV/0!
					At-RALF25	Fa-RALF38	1.9237	1.5668	0.814472	At-RALF39	Md-RALF9	n.a.	0.7489	#VALUE!																															Fa-RALF7	Fa-RALF18	n.a.	0.6735	#VALUE!
					At-RALF25	Fa-RALF39	n.a.	1.2606	#VALUE!	At-RALF39	Md-RALF10	n.a.	n.a.	#VALUE!																															Fa-RALF7	Fa-RALF19	n.a.	0.9123	#VALUE!
					At-RALF25	Fa-RALF4	0.5165	2.2694	4.3938	At-RALF39	Md-RALF11	0.2239	0.9745	4.35239																															Fa-RALF7	Fa-RALF20	0	0	#DIV/0!
					At-RALF25	Fa-RALF40	n.a.	1.0929	#VALUE!	At-RALF39	Md-RALF12	1.2071	0.9492	0.786347																															Fa-RALF7	Fa-RALF21	n.a.	0.9313	#VALUE!
					At-RALF25	Fa-RALF41	0.8645	2.4579	2.84315	At-RALF39	Md-RALF13	1.2071	0.9492	0.786347																															Fa-RALF7	Fa-RALF22	n.a.	1.6479	#VALUE!
					At-RALF25	Fa-RALF5	1.0298	1.166	1.13226	At-RALF39	Md-RALF14	1.2071	0.5393	0.446773																															Fa-RALF7	Fa-RALF23	n.a.	1.6479	#VALUE!
					At-RALF25	Fa-RALF6	1.4467	1.7389	1.20198	At-RALF39	Md-RALF15	n.a.	0.7489	#VALUE!																															Fa-RALF7	Fa-RALF24	n.a.	0.824	#VALUE!
					At-RALF25	Fa-RALF7	0.7662	0.8454	1.10337	At-RALF39	Md-RALF16	0.2635	1.6479	6.25389																															Fa-RALF7	Fa-RALF25	n.a.	0.6735	#VALUE!
					At-RALF25	Fa-RALF8	0.7662	0.8454	1.10337	At-RALF39	Md-RALF17	0.2635	1.6479	6.25389																															Fa-RALF7	Fa-RALF26	0.824	2.4719	2.99988
					At-RALF25	Fa-RALF9	n.a.	0.6339	#VALUE!	At-RALF39	Md-RALF18	0.2635	1.6479	6.25389																															Fa-RALF7	Fa-RALF27	n.a.	0.9313	#VALUE!
					At-RALF26	Fa-RALF10	n.a.	0.7631	#VALUE!	At-RALF39	Md-RALF19	1.2071	0.9492	0.786347																															Fa-RALF7	Fa-RALF28	0.5716	1.3844	2.42197
					At-RALF26	Fa-RALF11	0.4327	n.a.	#VALUE!	At-RALF39	Md-RALF20	1.2882	0.4674	0.362832																															Fa-RALF7	Fa-RALF29	1.6479	0.6735	0.408702
					At-RALF26	Fa-RALF12	n.a.	0.9123	#VALUE!																																				Fa-RALF7	Fa-RALF30	1.5699	0.831	0.529333
					At-RALF26	Fa-RALF13	n.a.	1.0763	#VALUE!																																				Fa-RALF7	Fa-RALF31	2.6224	0.7845	0.299153
					At-RALF26	Fa-RALF14	0.9313	2.2694	2.43681																																				Fa-RALF7	Fa-RALF32	1.1281	0.6082	0.539137
					At-RALF26	Fa-RALF15	n.a.	1.166	#VALUE!																																				Fa-RALF7	Fa-RALF33	n.a.	0.9123	#VALUE!
					At-RALF26	Fa-RALF16	n.a.	1.0373	#VALUE!																																				Fa-RALF7	Fa-RALF34	0.4408	1.6479	3.73843
					At-RALF26	Fa-RALF17	1.4397	1.3128	0.911857																																				Fa-RALF7	Fa-RALF35	1.6479	0.6735	0.408702
					At-RALF26	Fa-RALF18	n.a.	0.7631	#VALUE!																																				Fa-RALF7	Fa-RALF36	n.a.	0.9074	#VALUE!
					At-RALF26	Fa-RALF19	0.9313	2.2694	2.43681																																				Fa-RALF7	Fa-RALF37	n.a.	0.7277	#VALUE!
					At-RALF26	Fa-RALF2	n.a.	0.7277	#VALUE!																																				Fa-RALF7	Fa-RALF38	n.a.	0.7631	#VALUE!
					At-RALF26	Fa-RALF20	1.4397	1.0433	0.724665																																				Fa-RALF7	Fa-RALF39	1.1281	0.6082	0.539137
					At-RALF26	Fa-RALF21	2.6224	0.5266	0.200808																																				Fa-RALF7	Fa-RALF40	2.6224	0.7845	0.299153
					At-RALF26	Fa-RALF22	n.a.	0.689	#VALUE!																																				Fa-RALF7	Fa-RALF41	1.5699	0.831	0.529333
					At-RALF26	Fa-RALF23	n.a.	0.689	#VALUE!																																				Fa-RALF7	Fa-RALF8	0	0	#DIV/0!
					At-RALF26	Fa-RALF24	1.2769	3.3855	2.65134																																				Fa-RALF7	Fa-RALF9	0.8681	2.3114	2.6626
					At-RALF26	Fa-RALF25	n.a.	0.7631	#VALUE!																																				Fa-RALF8	Fa-RALF10	n.a.	0.6735	#VALUE!
					At-RALF26	Fa-RALF26	n.a.	0.7129	#VALUE!																																				Fa-RALF8	Fa-RALF11	0.4073	1.676	4.1149
					At-RALF26	Fa-RALF27	2.6224	0.5266	0.200808																																				Fa-RALF8	Fa-RALF12	n.a.	0.7277	#VALUE!
					At-RALF26	Fa-RALF28	1.6479	1.0298	0.624917																																				Fa-RALF8	Fa-RALF13	2.4142	0.7631	0.316088
					At-RALF26	Fa-RALF29	0.5716	0.7631	1.33502																																				Fa-RALF8	Fa-RALF14	n.a.	0.9123	#VALUE!
					At-RALF26	Fa-RALF3	n.a.	1.3298	#VALUE!																																				Fa-RALF8	Fa-RALF15	n.a.	0.9123	#VALUE!
					At-RALF26	Fa-RALF30	n.a.	1.3298	#VALUE!																																				Fa-RALF8	Fa-RALF16	2.4142	0.7631	0.316088
					At-RALF26	Fa-RALF31	n.a.	0.7277	#VALUE!																																				Fa-RALF8	Fa-RALF17	0	0.1203	#DIV/0!
					At-RALF26	Fa-RALF32	1.6479	0.8169	0.495722																																				Fa-RALF8	Fa-RALF18	n.a.	0.6735	#VALUE!
					At-RALF26	Fa-RALF33	0.9313	2.2694	2.43681																																				Fa-RALF8	Fa-RALF19	n.a.	0.9123	#VALUE!
					At-RALF26	Fa-RALF34	0.3721	n.a.	#VALUE!																																				Fa-RALF8	Fa-RALF20	0	0	#DIV/0!
					At-RALF26	Fa-RALF35	0.5716	0.7631	1.33502																																				Fa-RALF8	Fa-RALF21	n.a.	0.9313	#VALUE!
					At-RALF26	Fa-RALF36	n.a.	0.7662	#VALUE!																																				Fa-RALF8	Fa-RALF22	n.a.	1.6479	#VALUE!
					At-RALF26	Fa-RALF37	n.a.	0.9123	#VALUE!																																				Fa-RALF8	Fa-RALF23	n.a.	1.6479	#VALUE!
					At-RALF26	Fa-RALF38	n.a.	0.965	#VALUE!																																				Fa-RALF8	Fa-RALF24	n.a.	0.824	#VALUE!
					At-RALF26	Fa-RALF39	1.6479	0.8169	0.495722																																				Fa-RALF8	Fa-RALF25	n.a.	0.6735	#VALUE!
					At-RALF26	Fa-RALF4	0.3721	n.a.	#VALUE!																																				Fa-RALF8	Fa-RALF26	0.824	2.4719	2.99988
					At-RALF26	Fa-RALF40	n.a.	0.7277	#VALUE!																																				Fa-RALF8	Fa-RALF27	n.a.	0.9313	#VALUE!
					At-RALF26	Fa-RALF41	n.a.	1.3298	#VALUE!																																				Fa-RALF8	Fa-RALF28	0.5716	1.3844	2.42197
					At-RALF26	Fa-RALF5	0.5716	0.7631	1.33502																																				Fa-RALF8	Fa-RALF29	1.6479	0.6735	0.408702
					At-RALF26	Fa-RALF6	n.a.	1.0373	#VALUE!																																				Fa-RALF8	Fa-RALF30	1.5699	0.831	0.529333
					At-RALF26	Fa-RALF7	1.4397	1.0433	0.724665																																				Fa-RALF8	Fa-RALF31	2.6224	0.7845	0.299153
					At-RALF26	Fa-RALF8	1.4397	1.0433	0.724665																																				Fa-RALF8	Fa-RALF32	1.1281	0.6082	0.539137
					At-RALF26	Fa-RALF9	n.a.	0.6785	#VALUE!																																				Fa-RALF8	Fa-RALF33	n.a.	0.9123	#VALUE!
					At-RALF27	Fa-RALF1	n.a.	0.874	#VALUE!																																				Fa-RALF8	Fa-RALF34	0.4408	1.6479	3.73843
					At-RALF27	Fa-RALF10	n.a.	0.8171	#VALUE!																																				Fa-RALF8	Fa-RALF35	1.6479	0.6735	0.408702
					At-RALF27	Fa-RALF11	0.4152	2.4516	5.90462																																				Fa-RALF8	Fa-RALF36	n.a.	0.9074	#VALUE!
					At-RALF27	Fa-RALF12	n.a.	1.0818	#VALUE!																																				Fa-RALF8	Fa-RALF37	n.a.	0.7277	#VALUE!
					At-RALF27	Fa-RALF13	n.a.	0.8381	#VALUE!																																				Fa-RALF8	Fa-RALF38	n.a.	0.7631	#VALUE!
					At-RALF27	Fa-RALF14	1.7376	1.0026	0.577003																																				Fa-RALF8	Fa-RALF39	1.1281	0.6082	0.539137
					At-RALF27	Fa-RALF15	n.a.	0.8171	#VALUE!																																				Fa-RALF8	Fa-RALF40	2.6224	0.7845	0.299153
					At-RALF27	Fa-RALF16	n.a.	0.8101	#VALUE!																																				Fa-RALF8	Fa-RALF41	1.5699	0.831	0.529333
					At-RALF27	Fa-RALF17	0.8454	1.0026	1.18595																																				Fa-RALF8	Fa-RALF9	0.8681	2.3114	2.6626
					At-RALF27	Fa-RALF18	n.a.	0.8171	#VALUE!																																				Fa-RALF9	Fa-RALF10	0.6355	1.8706	2.94351
					At-RALF27	Fa-RALF19	1.7376	1.0026	0.577003																																				Fa-RALF9	Fa-RALF11	2.1249	0.7972	0.375171
					At-RALF27	Fa-RALF2	n.a.	1.0499	#VALUE!																																				Fa-RALF9	Fa-RALF12	0.6816	n.a.	#VALUE!
					At-RALF27	Fa-RALF20	0.8454	0.6684	0.790632																																				Fa-RALF9	Fa-RALF13	3.2178	n.a.	#VALUE!
					At-RALF27	Fa-RALF21	n.a.	0.6267	#VALUE!																																				Fa-RALF9	Fa-RALF14	n.a.	2.3114	#VALUE!
					At-RALF27	Fa-RALF22	1.7376	0.3449	0.198492																																				Fa-RALF9	Fa-RALF15	1.8426	n.a.	#VALUE!
					At-RALF27	Fa-RALF23	1.7376	0.3449	0.198492																																				Fa-RALF9	Fa-RALF16	n.a.	3.6449	#VALUE!
					At-RALF27	Fa-RALF24	1.7376	1.0026	0.577003																																				Fa-RALF9	Fa-RALF17	1.0186	n.a.	#VALUE!
					At-RALF27	Fa-RALF25	n.a.	0.8171	#VALUE!																																				Fa-RALF9	Fa-RALF18	0.6355	1.8706	2.94351
					At-RALF27	Fa-RALF26	n.a.	0.5445	#VALUE!																																				Fa-RALF9	Fa-RALF19	n.a.	2.3114	#VALUE!
					At-RALF27	Fa-RALF27	n.a.	0.6267	#VALUE!																																				Fa-RALF9	Fa-RALF20	0.8681	2.3114	2.6626
					At-RALF27	Fa-RALF28	0.9632	0.7919	0.822155																																				Fa-RALF9	Fa-RALF21	n.a.	1.1198	#VALUE!
					At-RALF27	Fa-RALF29	1.7376	0.8171	0.470246																																				Fa-RALF9	Fa-RALF22	n.a.	0.3429	#VALUE!
					At-RALF27	Fa-RALF3	1.1281	1.952	1.73034																																				Fa-RALF9	Fa-RALF23	1.8426	0.3429	0.186096
					At-RALF27	Fa-RALF30	1.1281	1.952	1.73034																																				Fa-RALF9	Fa-RALF24	n.a.	2.3114	#VALUE!
					At-RALF27	Fa-RALF31	n.a.	1.0499	#VALUE!																																				Fa-RALF9	Fa-RALF25	0.6355	1.8706	2.94351
					At-RALF27	Fa-RALF32	n.a.	0.874	#VALUE!																																				Fa-RALF9	Fa-RALF26	0	0.0572	#DIV/0!
					At-RALF27	Fa-RALF33	1.7376	1.0026	0.577003																																				Fa-RALF9	Fa-RALF27	n.a.	1.1198	#VALUE!
					At-RALF27	Fa-RALF34	0.3997	2.6506	6.63147																																				Fa-RALF9	Fa-RALF28	n.a.	1.6745	#VALUE!
					At-RALF27	Fa-RALF35	1.7376	0.8171	0.470246																																				Fa-RALF9	Fa-RALF29	1.2071	1.8706	1.54966
					At-RALF27	Fa-RALF36	1.2597	1.0976	0.871319																																				Fa-RALF9	Fa-RALF30	0.5596	n.a.	#VALUE!
					At-RALF27	Fa-RALF37	n.a.	1.0818	#VALUE!																																				Fa-RALF9	Fa-RALF31	1.5596	n.a.	#VALUE!
					At-RALF27	Fa-RALF38	n.a.	0.757	#VALUE!																																				Fa-RALF9	Fa-RALF32	n.a.	2.1341	#VALUE!
					At-RALF27	Fa-RALF39	n.a.	0.874	#VALUE!																																				Fa-RALF9	Fa-RALF33	n.a.	2.3114	#VALUE!
					At-RALF27	Fa-RALF4	0.3997	2.6506	6.63147																																				Fa-RALF9	Fa-RALF34	1.8426	0.8103	0.439759
					At-RALF27	Fa-RALF40	n.a.	1.0499	#VALUE!																																				Fa-RALF9	Fa-RALF35	1.2071	1.8706	1.54966
					At-RALF27	Fa-RALF41	1.1281	1.952	1.73034																																				Fa-RALF9	Fa-RALF36	0.6018	1.7603	2.92506
					At-RALF27	Fa-RALF5	1.7376	0.8171	0.470246																																				Fa-RALF9	Fa-RALF37	0.6816	n.a.	#VALUE!
					At-RALF27	Fa-RALF6	n.a.	0.8101	#VALUE!																																				Fa-RALF9	Fa-RALF38	n.a.	2.5685	#VALUE!
					At-RALF27	Fa-RALF7	0.8454	0.6684	0.790632																																				Fa-RALF9	Fa-RALF39	n.a.	2.1341	#VALUE!
					At-RALF27	Fa-RALF8	0.8454	0.6684	0.790632																																				Fa-RALF9	Fa-RALF40	1.5596	n.a.	#VALUE!
					At-RALF27	Fa-RALF9	n.a.	0.5372	#VALUE!																																				Fa-RALF9	Fa-RALF41	0.5596	n.a.	#VALUE!
					At-RALF28	Fa-RALF1	n.a.	0.9011	#VALUE!																																				Fa-RALF40	Fa-RALF41	n.a.	0.7285	#VALUE!
					At-RALF28	Fa-RALF10	n.a.	0.8442	#VALUE!
					At-RALF28	Fa-RALF11	1.5555	1.6748	1.0767
					At-RALF28	Fa-RALF12	1.2071	0.7489	0.620413
					At-RALF28	Fa-RALF13	n.a.	0.7845	#VALUE!
					At-RALF28	Fa-RALF14	n.a.	0.631	#VALUE!
					At-RALF28	Fa-RALF15	1.0763	0.631	0.586268
					At-RALF28	Fa-RALF16	n.a.	0.7593	#VALUE!
					At-RALF28	Fa-RALF17	0.7557	1.2769	1.68969
					At-RALF28	Fa-RALF18	n.a.	0.8442	#VALUE!
					At-RALF28	Fa-RALF19	n.a.	0.631	#VALUE!
					At-RALF28	Fa-RALF2	3.0323	0.8047	0.265376
					At-RALF28	Fa-RALF20	0.7557	1.6479	2.18063
					At-RALF28	Fa-RALF21	n.a.	0.3961	#VALUE!
					At-RALF28	Fa-RALF22	n.a.	1.3273	#VALUE!
					At-RALF28	Fa-RALF23	n.a.	1.3273	#VALUE!
					At-RALF28	Fa-RALF24	n.a.	0.631	#VALUE!
					At-RALF28	Fa-RALF25	n.a.	0.8442	#VALUE!
					At-RALF28	Fa-RALF26	0.5319	1.4397	2.70671
					At-RALF28	Fa-RALF27	n.a.	0.3961	#VALUE!
					At-RALF28	Fa-RALF28	0.7405	1.246	1.68265
					At-RALF28	Fa-RALF29	2.7242	0.9627	0.353388
					At-RALF28	Fa-RALF3	0.5518	1.4288	2.58934
					At-RALF28	Fa-RALF30	0.5518	1.4288	2.58934
					At-RALF28	Fa-RALF31	3.0323	0.8047	0.265376
					At-RALF28	Fa-RALF32	n.a.	0.9011	#VALUE!
					At-RALF28	Fa-RALF33	n.a.	0.631	#VALUE!
					At-RALF28	Fa-RALF34	2.7242	1.1852	0.435064
					At-RALF28	Fa-RALF35	2.7242	0.9627	0.353388
					At-RALF28	Fa-RALF36	1.1504	0.5294	0.460188
					At-RALF28	Fa-RALF37	1.2071	0.7489	0.620413
					At-RALF28	Fa-RALF38	n.a.	0.7112	#VALUE!
					At-RALF28	Fa-RALF39	n.a.	0.9011	#VALUE!
					At-RALF28	Fa-RALF4	2.7242	1.1852	0.435064
					At-RALF28	Fa-RALF40	3.0323	0.8047	0.265376
					At-RALF28	Fa-RALF41	0.5518	1.4288	2.58934
					At-RALF28	Fa-RALF5	2.7242	0.9627	0.353388
					At-RALF28	Fa-RALF6	n.a.	0.7593	#VALUE!
					At-RALF28	Fa-RALF7	0.7557	1.6479	2.18063
					At-RALF28	Fa-RALF8	0.7557	1.6479	2.18063
					At-RALF28	Fa-RALF9	0.5577	1.4022	2.51425
					At-RALF29	Fa-RALF1	n.a.	0.9921	#VALUE!
					At-RALF29	Fa-RALF10	n.a.	0.9293	#VALUE!
					At-RALF29	Fa-RALF11	0.9074	1.5063	1.66002
					At-RALF29	Fa-RALF12	2.2834	0.5643	0.247131
					At-RALF29	Fa-RALF13	n.a.	0.8649	#VALUE!
					At-RALF29	Fa-RALF14	n.a.	0.8439	#VALUE!
					At-RALF29	Fa-RALF15	1.7572	0.6977	0.397052
					At-RALF29	Fa-RALF16	n.a.	0.8374	#VALUE!
					At-RALF29	Fa-RALF17	0.3366	1.6222	4.81937
					At-RALF29	Fa-RALF18	n.a.	0.9293	#VALUE!
					At-RALF29	Fa-RALF19	n.a.	0.8439	#VALUE!
					At-RALF29	Fa-RALF2	n.a.	0.4383	#VALUE!
					At-RALF29	Fa-RALF20	0.3366	1.6222	4.81937
					At-RALF29	Fa-RALF21	n.a.	0.2824	#VALUE!
					At-RALF29	Fa-RALF22	n.a.	1.6222	#VALUE!
					At-RALF29	Fa-RALF23	n.a.	1.6222	#VALUE!
					At-RALF29	Fa-RALF24	n.a.	0.9293	#VALUE!
					At-RALF29	Fa-RALF25	n.a.	0.9293	#VALUE!
					At-RALF29	Fa-RALF26	0.8498	1.5498	1.82372
					At-RALF29	Fa-RALF27	n.a.	0.2824	#VALUE!
					At-RALF29	Fa-RALF28	0.7339	0.8429	1.14852
					At-RALF29	Fa-RALF29	2.2342	0.8174	0.365858
					At-RALF29	Fa-RALF3	0.9913	0.7855	0.792394
					At-RALF29	Fa-RALF30	0.9913	0.7855	0.792394
					At-RALF29	Fa-RALF31	n.a.	0.4383	#VALUE!
					At-RALF29	Fa-RALF32	n.a.	0.9921	#VALUE!
					At-RALF29	Fa-RALF33	n.a.	0.8439	#VALUE!
					At-RALF29	Fa-RALF34	1.2597	1.0976	0.871319
					At-RALF29	Fa-RALF35	2.2342	0.8174	0.365858
					At-RALF29	Fa-RALF36	1.4282	0.4236	0.296597
					At-RALF29	Fa-RALF37	2.2834	0.5643	0.247131
					At-RALF29	Fa-RALF38	n.a.	0.7852	#VALUE!
					At-RALF29	Fa-RALF39	n.a.	0.9921	#VALUE!
					At-RALF29	Fa-RALF4	1.2597	1.0976	0.871319
					At-RALF29	Fa-RALF40	n.a.	0.4383	#VALUE!
					At-RALF29	Fa-RALF41	0.9913	0.7855	0.792394
					At-RALF29	Fa-RALF5	2.2342	0.8174	0.365858
					At-RALF29	Fa-RALF6	n.a.	0.8374	#VALUE!
					At-RALF29	Fa-RALF7	0.3366	1.6222	4.81937
					At-RALF29	Fa-RALF8	0.3366	1.6222	4.81937
					At-RALF29	Fa-RALF9	0.9074	1.5063	1.66002
					At-RALF3	Fa-RALF1	1.301	0.2973	0.228517
					At-RALF3	Fa-RALF10	n.a.	0.2973	#VALUE!
					At-RALF3	Fa-RALF11	1.6479	2.4324	1.47606
					At-RALF3	Fa-RALF12	n.a.	0.4222	#VALUE!
					At-RALF3	Fa-RALF13	n.a.	0.4217	#VALUE!
					At-RALF3	Fa-RALF14	n.a.	0.8806	#VALUE!
					At-RALF3	Fa-RALF15	n.a.	0.2973	#VALUE!
					At-RALF3	Fa-RALF16	n.a.	0.3305	#VALUE!
					At-RALF3	Fa-RALF17	0.7811	1.6617	2.12738
					At-RALF3	Fa-RALF18	n.a.	0.2973	#VALUE!
					At-RALF3	Fa-RALF19	n.a.	0.8806	#VALUE!
					At-RALF3	Fa-RALF2	1.7515	0.37	0.211248
					At-RALF3	Fa-RALF20	0.6655	1.3576	2.03997
					At-RALF3	Fa-RALF21	3.8821	0.96	0.247289
					At-RALF3	Fa-RALF22	n.a.	1.7045	#VALUE!
					At-RALF3	Fa-RALF23	n.a.	1.7045	#VALUE!
					At-RALF3	Fa-RALF24	n.a.	0.8806	#VALUE!
					At-RALF3	Fa-RALF25	n.a.	0.2973	#VALUE!
					At-RALF3	Fa-RALF26	2.9489	1.4778	0.501136
					At-RALF3	Fa-RALF27	3.8821	0.96	0.247289
					At-RALF3	Fa-RALF28	n.a.	0.7271	#VALUE!
					At-RALF3	Fa-RALF29	2.1249	0.2578	0.121323
					At-RALF3	Fa-RALF3	n.a.	1.6902	#VALUE!
					At-RALF3	Fa-RALF30	n.a.	1.6902	#VALUE!
					At-RALF3	Fa-RALF31	1.7515	0.37	0.211248
					At-RALF3	Fa-RALF32	1.301	0.2973	0.228517
					At-RALF3	Fa-RALF33	n.a.	0.8806	#VALUE!
					At-RALF3	Fa-RALF34	1.4894	1.7045	1.14442
					At-RALF3	Fa-RALF35	2.1249	0.2578	0.121323
					At-RALF3	Fa-RALF36	n.a.	0.478	#VALUE!
					At-RALF3	Fa-RALF37	n.a.	0.4222	#VALUE!
					At-RALF3	Fa-RALF38	n.a.	0.3305	#VALUE!
					At-RALF3	Fa-RALF39	1.301	0.2973	0.228517
					At-RALF3	Fa-RALF4	1.4894	1.7045	1.14442
					At-RALF3	Fa-RALF40	1.7515	0.37	0.211248
					At-RALF3	Fa-RALF41	n.a.	1.6902	#VALUE!
					At-RALF3	Fa-RALF5	2.1249	0.2578	0.121323
					At-RALF3	Fa-RALF6	n.a.	0.3305	#VALUE!
					At-RALF3	Fa-RALF7	0.6655	1.3576	2.03997
					At-RALF3	Fa-RALF8	0.6655	1.3576	2.03997
					At-RALF3	Fa-RALF9	n.a.	1.4372	#VALUE!
					At-RALF30	Fa-RALF1	n.a.	0.9169	#VALUE!
					At-RALF30	Fa-RALF10	n.a.	0.8584	#VALUE!
					At-RALF30	Fa-RALF11	1.6479	1.2769	0.774865
					At-RALF30	Fa-RALF12	n.a.	0.4624	#VALUE!
					At-RALF30	Fa-RALF13	n.a.	0.6539	#VALUE!
					At-RALF30	Fa-RALF14	3.1308	0.948	0.302798
					At-RALF30	Fa-RALF15	1.4829	0.5793	0.390653
					At-RALF30	Fa-RALF16	n.a.	0.6324	#VALUE!
					At-RALF30	Fa-RALF17	0.8966	1.5473	1.72574
					At-RALF30	Fa-RALF18	n.a.	0.8584	#VALUE!
					At-RALF30	Fa-RALF19	3.1308	0.948	0.302798
					At-RALF30	Fa-RALF2	n.a.	0.6546	#VALUE!
					At-RALF30	Fa-RALF20	1.2882	1.3608	1.05636
					At-RALF30	Fa-RALF21	n.a.	0.3577	#VALUE!
					At-RALF30	Fa-RALF22	n.a.	1.4799	#VALUE!
					At-RALF30	Fa-RALF23	n.a.	1.4799	#VALUE!
					At-RALF30	Fa-RALF24	1.4829	1.0499	0.708005
					At-RALF30	Fa-RALF25	n.a.	0.8584	#VALUE!
					At-RALF30	Fa-RALF26	n.a.	2.0243	#VALUE!
					At-RALF30	Fa-RALF27	n.a.	0.3577	#VALUE!
					At-RALF30	Fa-RALF28	1.054	1.1458	1.0871
					At-RALF30	Fa-RALF29	n.a.	0.7783	#VALUE!
					At-RALF30	Fa-RALF3	0.9745	0.6445	0.661365
					At-RALF30	Fa-RALF30	0.9745	0.6445	0.661365
					At-RALF30	Fa-RALF31	n.a.	0.6546	#VALUE!
					At-RALF30	Fa-RALF32	n.a.	0.9169	#VALUE!
					At-RALF30	Fa-RALF33	3.1308	0.948	0.302798
					At-RALF30	Fa-RALF34	3.1308	1.1678	0.373004
					At-RALF30	Fa-RALF35	n.a.	0.7783	#VALUE!
					At-RALF30	Fa-RALF36	0.5246	0.6284	1.19787
					At-RALF30	Fa-RALF37	n.a.	0.4624	#VALUE!
					At-RALF30	Fa-RALF38	n.a.	0.5913	#VALUE!
					At-RALF30	Fa-RALF39	n.a.	0.9169	#VALUE!
					At-RALF30	Fa-RALF4	3.1308	1.1678	0.373004
					At-RALF30	Fa-RALF40	n.a.	0.6546	#VALUE!
					At-RALF30	Fa-RALF41	0.9745	0.6445	0.661365
					At-RALF30	Fa-RALF5	n.a.	0.7783	#VALUE!
					At-RALF30	Fa-RALF6	n.a.	0.6324	#VALUE!
					At-RALF30	Fa-RALF7	1.2882	1.3608	1.05636
					At-RALF30	Fa-RALF8	1.2882	1.3608	1.05636
					At-RALF30	Fa-RALF9	n.a.	1.9372	#VALUE!
					At-RALF31	Fa-RALF1	2.0973	0.9683	0.461689
					At-RALF31	Fa-RALF10	1.166	0.9041	0.775386
					At-RALF31	Fa-RALF11	1.2519	1.3753	1.09857
					At-RALF31	Fa-RALF12	0.9178	0.7972	0.868599
					At-RALF31	Fa-RALF13	n.a.	0.8381	#VALUE!
					At-RALF31	Fa-RALF14	2.8139	0.6248	0.222041
					At-RALF31	Fa-RALF15	0.8454	0.6684	0.790632
					At-RALF31	Fa-RALF16	n.a.	0.8101	#VALUE!
					At-RALF31	Fa-RALF17	n.a.	0.6039	#VALUE!
					At-RALF31	Fa-RALF18	1.166	0.9041	0.775386
					At-RALF31	Fa-RALF19	2.8139	0.6248	0.222041
					At-RALF31	Fa-RALF2	1.0059	0.948	0.94244
					At-RALF31	Fa-RALF20	n.a.	0.7391	#VALUE!
					At-RALF31	Fa-RALF21	1.7515	0.37	0.211248
					At-RALF31	Fa-RALF22	n.a.	1.1161	#VALUE!
					At-RALF31	Fa-RALF23	n.a.	1.1161	#VALUE!
					At-RALF31	Fa-RALF24	2.8139	0.6248	0.222041
					At-RALF31	Fa-RALF25	1.166	0.9041	0.775386
					At-RALF31	Fa-RALF26	1.166	1.4125	1.21141
					At-RALF31	Fa-RALF27	1.7515	0.37	0.211248
					At-RALF31	Fa-RALF28	n.a.	0.8713	#VALUE!
					At-RALF31	Fa-RALF29	1.166	0.9041	0.775386
					At-RALF31	Fa-RALF3	1.1281	1.1281	1
					At-RALF31	Fa-RALF30	1.1281	1.1281	1
					At-RALF31	Fa-RALF31	1.0059	0.948	0.94244
					At-RALF31	Fa-RALF32	2.0973	0.9683	0.461689
					At-RALF31	Fa-RALF33	2.8139	0.6248	0.222041
					At-RALF31	Fa-RALF34	1.4955	1.3002	0.869408
					At-RALF31	Fa-RALF35	1.166	0.9041	0.775386
					At-RALF31	Fa-RALF36	2.2342	0.8174	0.365858
					At-RALF31	Fa-RALF37	0.9178	0.7972	0.868599
					At-RALF31	Fa-RALF38	n.a.	0.757	#VALUE!
					At-RALF31	Fa-RALF39	2.0973	0.9683	0.461689
					At-RALF31	Fa-RALF4	1.4955	1.3002	0.869408
					At-RALF31	Fa-RALF40	1.0059	0.948	0.94244
					At-RALF31	Fa-RALF41	1.1281	1.1281	1
					At-RALF31	Fa-RALF5	1.166	0.9041	0.775386
					At-RALF31	Fa-RALF6	n.a.	0.8101	#VALUE!
					At-RALF31	Fa-RALF7	n.a.	0.7391	#VALUE!
					At-RALF31	Fa-RALF8	n.a.	0.7391	#VALUE!
					At-RALF31	Fa-RALF9	1.2519	1.3753	1.09857
					At-RALF32	Fa-RALF1	n.a.	1.7962	#VALUE!
					At-RALF32	Fa-RALF10	n.a.	1.6215	#VALUE!
					At-RALF32	Fa-RALF11	0.7557	1.6479	2.18063
					At-RALF32	Fa-RALF12	n.a.	1.0201	#VALUE!
					At-RALF32	Fa-RALF13	n.a.	1.7045	#VALUE!
					At-RALF32	Fa-RALF14	n.a.	1.3077	#VALUE!
					At-RALF32	Fa-RALF15	n.a.	1.3077	#VALUE!
					At-RALF32	Fa-RALF16	n.a.	1.6211	#VALUE!
					At-RALF32	Fa-RALF17	1.7464	1.2581	0.720396
					At-RALF32	Fa-RALF18	n.a.	1.6215	#VALUE!
					At-RALF32	Fa-RALF19	n.a.	1.3077	#VALUE!
					At-RALF32	Fa-RALF2	n.a.	0.96	#VALUE!
					At-RALF32	Fa-RALF20	1.7464	1.6215	0.928481
					At-RALF32	Fa-RALF21	n.a.	0.6618	#VALUE!
					At-RALF32	Fa-RALF22	n.a.	0.7059	#VALUE!
					At-RALF32	Fa-RALF23	n.a.	0.7059	#VALUE!
					At-RALF32	Fa-RALF24	n.a.	1.4799	#VALUE!
					At-RALF32	Fa-RALF25	n.a.	1.6215	#VALUE!
					At-RALF32	Fa-RALF26	1.1338	1.1264	0.993473
					At-RALF32	Fa-RALF27	n.a.	0.6618	#VALUE!
					At-RALF32	Fa-RALF28	n.a.	1.1861	#VALUE!
					At-RALF32	Fa-RALF29	1.7464	1.6215	0.928481
					At-RALF32	Fa-RALF3	n.a.	0.8656	#VALUE!
					At-RALF32	Fa-RALF30	n.a.	0.8656	#VALUE!
					At-RALF32	Fa-RALF31	n.a.	0.96	#VALUE!
					At-RALF32	Fa-RALF32	n.a.	1.7962	#VALUE!
					At-RALF32	Fa-RALF33	n.a.	1.3077	#VALUE!
					At-RALF32	Fa-RALF34	0.7166	1.3077	1.82487
					At-RALF32	Fa-RALF35	1.7464	1.6215	0.928481
					At-RALF32	Fa-RALF36	0.1227	0.7806	6.36186
					At-RALF32	Fa-RALF37	n.a.	1.0201	#VALUE!
					At-RALF32	Fa-RALF38	n.a.	1.4778	#VALUE!
					At-RALF32	Fa-RALF39	n.a.	1.7962	#VALUE!
					At-RALF32	Fa-RALF4	0.7166	1.3077	1.82487
					At-RALF32	Fa-RALF40	n.a.	0.96	#VALUE!
					At-RALF32	Fa-RALF41	n.a.	0.8656	#VALUE!
					At-RALF32	Fa-RALF5	1.7464	1.6215	0.928481
					At-RALF32	Fa-RALF6	n.a.	1.6211	#VALUE!
					At-RALF32	Fa-RALF7	1.7464	1.6215	0.928481
					At-RALF32	Fa-RALF8	1.7464	1.6215	0.928481
					At-RALF32	Fa-RALF9	1.2231	1.1035	0.902216
					At-RALF33	Fa-RALF1	n.a.	1.2958	#VALUE!
					At-RALF33	Fa-RALF10	n.a.	1.2027	#VALUE!
					At-RALF33	Fa-RALF11	0.8498	2.1516	2.53189
					At-RALF33	Fa-RALF12	n.a.	0.811	#VALUE!
					At-RALF33	Fa-RALF13	n.a.	1.2437	#VALUE!
					At-RALF33	Fa-RALF14	n.a.	1.0106	#VALUE!
					At-RALF33	Fa-RALF15	n.a.	1.0106	#VALUE!
					At-RALF33	Fa-RALF16	n.a.	1.1982	#VALUE!
					At-RALF33	Fa-RALF17	2.4477	0.9774	0.399314
					At-RALF33	Fa-RALF18	n.a.	1.2027	#VALUE!
					At-RALF33	Fa-RALF19	n.a.	1.0106	#VALUE!
					At-RALF33	Fa-RALF2	n.a.	0.7681	#VALUE!
					At-RALF33	Fa-RALF20	2.4477	1.2027	0.491359
					At-RALF33	Fa-RALF21	n.a.	0.5327	#VALUE!
					At-RALF33	Fa-RALF22	n.a.	0.6856	#VALUE!
					At-RALF33	Fa-RALF23	n.a.	0.6856	#VALUE!
					At-RALF33	Fa-RALF24	n.a.	1.1198	#VALUE!
					At-RALF33	Fa-RALF25	n.a.	1.2027	#VALUE!
					At-RALF33	Fa-RALF26	1.3316	0.7309	0.548889
					At-RALF33	Fa-RALF27	n.a.	0.5327	#VALUE!
					At-RALF33	Fa-RALF28	n.a.	0.7813	#VALUE!
					At-RALF33	Fa-RALF29	2.4477	1.2027	0.491359
					At-RALF33	Fa-RALF3	n.a.	0.8374	#VALUE!
					At-RALF33	Fa-RALF30	n.a.	1.0201	#VALUE!
					At-RALF33	Fa-RALF31	n.a.	0.7681	#VALUE!
					At-RALF33	Fa-RALF32	n.a.	1.2958	#VALUE!
					At-RALF33	Fa-RALF33	n.a.	1.0106	#VALUE!
					At-RALF33	Fa-RALF34	0.7998	1.5968	1.9965
					At-RALF33	Fa-RALF35	2.4477	1.2027	0.491359
					At-RALF33	Fa-RALF36	0.1337	0.6313	4.72177
					At-RALF33	Fa-RALF37	n.a.	0.811	#VALUE!
					At-RALF33	Fa-RALF38	n.a.	1.1148	#VALUE!
					At-RALF33	Fa-RALF39	n.a.	1.2958	#VALUE!
					At-RALF33	Fa-RALF4	0.7998	1.5968	1.9965
					At-RALF33	Fa-RALF40	n.a.	0.7681	#VALUE!
					At-RALF33	Fa-RALF41	n.a.	1.0201	#VALUE!
					At-RALF33	Fa-RALF5	2.4477	1.2027	0.491359
					At-RALF33	Fa-RALF6	n.a.	1.1982	#VALUE!
					At-RALF33	Fa-RALF7	2.4477	1.2027	0.491359
					At-RALF33	Fa-RALF8	2.4477	1.2027	0.491359
					At-RALF33	Fa-RALF9	1.468	0.7201	0.490531
					At-RALF34	Fa-RALF1	n.a.	1.1936	#VALUE!
					At-RALF34	Fa-RALF10	n.a.	1.1096	#VALUE!
					At-RALF34	Fa-RALF11	3.1308	0.948	0.302798
					At-RALF34	Fa-RALF12	n.a.	0.7238	#VALUE!
					At-RALF34	Fa-RALF13	n.a.	1.0283	#VALUE!
					At-RALF34	Fa-RALF14	1.8526	0.999	0.539242
					At-RALF34	Fa-RALF15	n.a.	0.8172	#VALUE!
					At-RALF34	Fa-RALF16	n.a.	0.993	#VALUE!
					At-RALF34	Fa-RALF17	n.a.	1.0709	#VALUE!
					At-RALF34	Fa-RALF18	n.a.	1.1096	#VALUE!
					At-RALF34	Fa-RALF19	1.8526	0.999	0.539242
					At-RALF34	Fa-RALF2	1.8761	1.0106	0.538671
					At-RALF34	Fa-RALF20	n.a.	0.873	#VALUE!
					At-RALF34	Fa-RALF21	2.5255	0.5532	0.219046
					At-RALF34	Fa-RALF22	n.a.	0.5873	#VALUE!
					At-RALF34	Fa-RALF23	1.3551	0.5873	0.4334
					At-RALF34	Fa-RALF24	n.a.	0.9026	#VALUE!
					At-RALF34	Fa-RALF25	n.a.	1.1096	#VALUE!
					At-RALF34	Fa-RALF26	1.3551	0.873	0.644233
					At-RALF34	Fa-RALF27	2.5255	0.5532	0.219046
					At-RALF34	Fa-RALF28	n.a.	1.9634	#VALUE!
					At-RALF34	Fa-RALF29	n.a.	1.1096	#VALUE!
					At-RALF34	Fa-RALF3	n.a.	1.4459	#VALUE!
					At-RALF34	Fa-RALF30	n.a.	1.4459	#VALUE!
					At-RALF34	Fa-RALF31	1.8761	1.0106	0.538671
					At-RALF34	Fa-RALF32	n.a.	1.1936	#VALUE!
					At-RALF34	Fa-RALF33	1.8526	0.999	0.539242
					At-RALF34	Fa-RALF34	2.3296	0.7908	0.339457
					At-RALF34	Fa-RALF35	n.a.	1.1096	#VALUE!
					At-RALF34	Fa-RALF36	0.3681	0.8175	2.22086
					At-RALF34	Fa-RALF37	n.a.	0.7238	#VALUE!
					At-RALF34	Fa-RALF38	n.a.	0.9271	#VALUE!
					At-RALF34	Fa-RALF39	n.a.	1.1936	#VALUE!
					At-RALF34	Fa-RALF4	2.3296	0.7908	0.339457
					At-RALF34	Fa-RALF40	1.8761	1.0106	0.538671
					At-RALF34	Fa-RALF41	n.a.	1.4459	#VALUE!
					At-RALF34	Fa-RALF5	n.a.	1.1096	#VALUE!
					At-RALF34	Fa-RALF6	n.a.	0.993	#VALUE!
					At-RALF34	Fa-RALF7	n.a.	0.873	#VALUE!
					At-RALF34	Fa-RALF8	n.a.	0.873	#VALUE!
					At-RALF34	Fa-RALF9	1.4829	0.8584	0.578866
					At-RALF35	Fa-RALF1	n.a.	1.4955	#VALUE!
					At-RALF35	Fa-RALF10	n.a.	1.3689	#VALUE!
					At-RALF35	Fa-RALF11	1.5699	1.2803	0.81553
					At-RALF35	Fa-RALF12	n.a.	1.3165	#VALUE!
					At-RALF35	Fa-RALF13	n.a.	1.2563	#VALUE!
					At-RALF35	Fa-RALF14	1.9372	0.9713	0.501394
					At-RALF35	Fa-RALF15	n.a.	0.9713	#VALUE!
					At-RALF35	Fa-RALF16	n.a.	1.2071	#VALUE!
					At-RALF35	Fa-RALF17	2.4142	n.a.	#VALUE!
					At-RALF35	Fa-RALF18	n.a.	1.3689	#VALUE!
					At-RALF35	Fa-RALF19	1.9372	0.9713	0.501394
					At-RALF35	Fa-RALF2	1.9685	1.5699	0.797511
					At-RALF35	Fa-RALF20	2.4142	2.0973	0.868735
					At-RALF35	Fa-RALF21	2.6224	0.7845	0.299153
					At-RALF35	Fa-RALF22	n.a.	0.5797	#VALUE!
					At-RALF35	Fa-RALF23	1.2769	0.5797	0.45399
					At-RALF35	Fa-RALF24	1.9372	0.9713	0.501394
					At-RALF35	Fa-RALF25	n.a.	1.3689	#VALUE!
					At-RALF35	Fa-RALF26	1.4397	0.689	0.478572
					At-RALF35	Fa-RALF27	2.6224	0.7845	0.299153
					At-RALF35	Fa-RALF28	n.a.	2.6777	#VALUE!
					At-RALF35	Fa-RALF29	n.a.	1.3689	#VALUE!
					At-RALF35	Fa-RALF3	n.a.	1.7706	#VALUE!
					At-RALF35	Fa-RALF30	n.a.	1.7706	#VALUE!
					At-RALF35	Fa-RALF31	1.9685	1.5699	0.797511
					At-RALF35	Fa-RALF32	n.a.	1.4955	#VALUE!
					At-RALF35	Fa-RALF33	1.9372	0.9713	0.501394
					At-RALF35	Fa-RALF34	1.4397	1.0433	0.724665
					At-RALF35	Fa-RALF35	n.a.	1.3689	#VALUE!
					At-RALF35	Fa-RALF36	0.47	1.1852	2.5217
					At-RALF35	Fa-RALF37	n.a.	1.3165	#VALUE!
					At-RALF35	Fa-RALF38	n.a.	1.1174	#VALUE!
					At-RALF35	Fa-RALF39	n.a.	1.4955	#VALUE!
					At-RALF35	Fa-RALF4	1.4397	1.0433	0.724665
					At-RALF35	Fa-RALF40	1.9685	1.5699	0.797511
					At-RALF35	Fa-RALF41	n.a.	1.7706	#VALUE!
					At-RALF35	Fa-RALF5	n.a.	1.3689	#VALUE!
					At-RALF35	Fa-RALF6	n.a.	1.2071	#VALUE!
					At-RALF35	Fa-RALF7	2.4142	2.0973	0.868735
					At-RALF35	Fa-RALF8	2.4142	2.0973	0.868735
					At-RALF35	Fa-RALF9	1.5699	0.6785	0.432193
					At-RALF36	Fa-RALF1	n.a.	1.4955	#VALUE!
					At-RALF36	Fa-RALF10	n.a.	1.3689	#VALUE!
					At-RALF36	Fa-RALF11	1.5699	1.2803	0.81553
					At-RALF36	Fa-RALF12	n.a.	1.3165	#VALUE!
					At-RALF36	Fa-RALF13	n.a.	1.2563	#VALUE!
					At-RALF36	Fa-RALF14	1.9372	0.9713	0.501394
					At-RALF36	Fa-RALF15	n.a.	0.9713	#VALUE!
					At-RALF36	Fa-RALF16	n.a.	1.2071	#VALUE!
					At-RALF36	Fa-RALF17	2.4142	n.a.	#VALUE!
					At-RALF36	Fa-RALF18	n.a.	1.3689	#VALUE!
					At-RALF36	Fa-RALF19	1.9372	0.9713	0.501394
					At-RALF36	Fa-RALF2	1.9685	1.5699	0.797511
					At-RALF36	Fa-RALF20	2.4142	2.0973	0.868735
					At-RALF36	Fa-RALF21	2.6224	0.7845	0.299153
					At-RALF36	Fa-RALF22	n.a.	0.5797	#VALUE!
					At-RALF36	Fa-RALF23	1.2769	0.5797	0.45399
					At-RALF36	Fa-RALF24	1.9372	0.9713	0.501394
					At-RALF36	Fa-RALF25	n.a.	1.3689	#VALUE!
					At-RALF36	Fa-RALF26	1.4397	0.689	0.478572
					At-RALF36	Fa-RALF27	2.6224	0.7845	0.299153
					At-RALF36	Fa-RALF28	n.a.	2.6777	#VALUE!
					At-RALF36	Fa-RALF29	n.a.	1.3689	#VALUE!
					At-RALF36	Fa-RALF3	n.a.	1.7706	#VALUE!
					At-RALF36	Fa-RALF30	n.a.	1.7706	#VALUE!
					At-RALF36	Fa-RALF31	1.9685	1.5699	0.797511
					At-RALF36	Fa-RALF32	n.a.	1.4955	#VALUE!
					At-RALF36	Fa-RALF33	1.9372	0.9713	0.501394
					At-RALF36	Fa-RALF34	1.4397	1.0433	0.724665
					At-RALF36	Fa-RALF35	n.a.	1.3689	#VALUE!
					At-RALF36	Fa-RALF36	0.47	1.1852	2.5217
					At-RALF36	Fa-RALF37	n.a.	1.3165	#VALUE!
					At-RALF36	Fa-RALF38	n.a.	1.1174	#VALUE!
					At-RALF36	Fa-RALF39	n.a.	1.4955	#VALUE!
					At-RALF36	Fa-RALF4	1.4397	1.0433	0.724665
					At-RALF36	Fa-RALF40	1.9685	1.5699	0.797511
					At-RALF36	Fa-RALF41	n.a.	1.7706	#VALUE!
					At-RALF36	Fa-RALF5	n.a.	1.3689	#VALUE!
					At-RALF36	Fa-RALF6	n.a.	1.2071	#VALUE!
					At-RALF36	Fa-RALF7	2.4142	2.0973	0.868735
					At-RALF36	Fa-RALF8	2.4142	2.0973	0.868735
					At-RALF36	Fa-RALF9	1.5699	0.6785	0.432193
					At-RALF4	Fa-RALF1	n.a.	0.058	#VALUE!
					At-RALF4	Fa-RALF10	0.8037	0.058	0.0721662
					At-RALF4	Fa-RALF11	n.a.	1.6208	#VALUE!
					At-RALF4	Fa-RALF12	0.4582	0.1191	0.25993
					At-RALF4	Fa-RALF13	n.a.	0.0589	#VALUE!
					At-RALF4	Fa-RALF14	n.a.	0.7509	#VALUE!
					At-RALF4	Fa-RALF15	1.5699	0.058	0.036945
					At-RALF4	Fa-RALF16	n.a.	0	#VALUE!
					At-RALF4	Fa-RALF17	1.8335	0.987	0.538315
					At-RALF4	Fa-RALF18	0.8037	0.058	0.0721662
					At-RALF4	Fa-RALF19	n.a.	0.7509	#VALUE!
					At-RALF4	Fa-RALF2	n.a.	0.3809	#VALUE!
					At-RALF4	Fa-RALF20	3.2178	0.7509	0.233358
					At-RALF4	Fa-RALF21	n.a.	0.7007	#VALUE!
					At-RALF4	Fa-RALF22	n.a.	2.5685	#VALUE!
					At-RALF4	Fa-RALF23	n.a.	2.5685	#VALUE!
					At-RALF4	Fa-RALF24	n.a.	0.8033	#VALUE!
					At-RALF4	Fa-RALF25	0.8037	0.058	0.0721662
					At-RALF4	Fa-RALF26	0.299	1.9969	6.6786
					At-RALF4	Fa-RALF27	n.a.	0.7007	#VALUE!
					At-RALF4	Fa-RALF28	n.a.	0.9152	#VALUE!
					At-RALF4	Fa-RALF29	1.5699	0.058	0.036945
					At-RALF4	Fa-RALF3	0.6772	1.0905	1.61031
					At-RALF4	Fa-RALF30	0.6772	1.0905	1.61031
					At-RALF4	Fa-RALF31	n.a.	0.3809	#VALUE!
					At-RALF4	Fa-RALF32	n.a.	0.058	#VALUE!
					At-RALF4	Fa-RALF33	n.a.	0.7509	#VALUE!
					At-RALF4	Fa-RALF34	n.a.	1.6764	#VALUE!
					At-RALF4	Fa-RALF35	1.5699	0.058	0.036945
					At-RALF4	Fa-RALF36	0.9016	0.4435	0.491903
					At-RALF4	Fa-RALF37	0.4582	0.1191	0.25993
					At-RALF4	Fa-RALF38	1.3844	0	0
					At-RALF4	Fa-RALF39	n.a.	0.058	#VALUE!
					At-RALF4	Fa-RALF4	n.a.	1.6764	#VALUE!
					At-RALF4	Fa-RALF40	n.a.	0.3809	#VALUE!
					At-RALF4	Fa-RALF41	0.6772	1.0905	1.61031
					At-RALF4	Fa-RALF5	1.5699	0.058	0.036945
					At-RALF4	Fa-RALF6	n.a.	0	#VALUE!
					At-RALF4	Fa-RALF7	3.2178	0.7509	0.233358
					At-RALF4	Fa-RALF8	3.2178	0.7509	0.233358
					At-RALF4	Fa-RALF9	0.3094	1.91	6.17324
					At-RALF5	Fa-RALF1	n.a.	0.5676	#VALUE!
					At-RALF5	Fa-RALF10	n.a.	0.5676	#VALUE!
					At-RALF5	Fa-RALF11	1.5366	1.6914	1.10074
					At-RALF5	Fa-RALF12	n.a.	0.6837	#VALUE!
					At-RALF5	Fa-RALF13	1.7269	0.5199	0.30106
					At-RALF5	Fa-RALF14	n.a.	0.2711	#VALUE!
					At-RALF5	Fa-RALF15	n.a.	0.5676	#VALUE!
					At-RALF5	Fa-RALF16	1.7269	0.5199	0.30106
					At-RALF5	Fa-RALF17	2.0508	0.9557	0.466013
					At-RALF5	Fa-RALF18	n.a.	0.5676	#VALUE!
					At-RALF5	Fa-RALF19	n.a.	0.2711	#VALUE!
					At-RALF5	Fa-RALF2	n.a.	1.2497	#VALUE!
					At-RALF5	Fa-RALF20	n.a.	0.7243	#VALUE!
					At-RALF5	Fa-RALF21	n.a.	0.5619	#VALUE!
					At-RALF5	Fa-RALF22	n.a.	1.8056	#VALUE!
					At-RALF5	Fa-RALF23	n.a.	1.8056	#VALUE!
					At-RALF5	Fa-RALF24	n.a.	0.2988	#VALUE!
					At-RALF5	Fa-RALF25	n.a.	0.5676	#VALUE!
					At-RALF5	Fa-RALF26	n.a.	1.7071	#VALUE!
					At-RALF5	Fa-RALF27	n.a.	0.5619	#VALUE!
					At-RALF5	Fa-RALF28	1.0059	0.64	0.636246
					At-RALF5	Fa-RALF29	1.3341	0.5676	0.425455
					At-RALF5	Fa-RALF3	n.a.	0.5716	#VALUE!
					At-RALF5	Fa-RALF30	n.a.	0.5716	#VALUE!
					At-RALF5	Fa-RALF31	n.a.	1.2497	#VALUE!
					At-RALF5	Fa-RALF32	n.a.	0.5676	#VALUE!
					At-RALF5	Fa-RALF33	n.a.	0.2711	#VALUE!
					At-RALF5	Fa-RALF34	1.6099	1.6623	1.03255
					At-RALF5	Fa-RALF35	1.3341	0.5676	0.425455
					At-RALF5	Fa-RALF36	n.a.	0.8584	#VALUE!
					At-RALF5	Fa-RALF37	n.a.	0.6837	#VALUE!
					At-RALF5	Fa-RALF38	0.903	0.5199	0.575748
					At-RALF5	Fa-RALF39	n.a.	0.5676	#VALUE!
					At-RALF5	Fa-RALF4	1.6099	1.6623	1.03255
					At-RALF5	Fa-RALF40	n.a.	1.2497	#VALUE!
					At-RALF5	Fa-RALF41	n.a.	0.5716	#VALUE!
					At-RALF5	Fa-RALF5	1.3341	0.5676	0.425455
					At-RALF5	Fa-RALF6	1.7269	0.5199	0.30106
					At-RALF5	Fa-RALF7	n.a.	0.7243	#VALUE!
					At-RALF5	Fa-RALF8	n.a.	0.7243	#VALUE!
					At-RALF5	Fa-RALF9	n.a.	1.5678	#VALUE!
					At-RALF6	Fa-RALF1	0.8708	0.8106	0.930868
					At-RALF6	Fa-RALF10	0.4408	0.8106	1.83893
					At-RALF6	Fa-RALF11	1.2555	n.a.	#VALUE!
					At-RALF6	Fa-RALF12	2.7242	0.5344	0.196168
					At-RALF6	Fa-RALF13	0.8025	0.8308	1.03526
					At-RALF6	Fa-RALF14	1.4153	n.a.	#VALUE!
					At-RALF6	Fa-RALF15	n.a.	0.6661	#VALUE!
					At-RALF6	Fa-RALF16	0.8025	0.681	0.848598
					At-RALF6	Fa-RALF17	1.9869	2.2312	1.12296
					At-RALF6	Fa-RALF18	0.4408	0.8106	1.83893
					At-RALF6	Fa-RALF19	1.4153	n.a.	#VALUE!
					At-RALF6	Fa-RALF2	0.5716	0.3241	0.567005
					At-RALF6	Fa-RALF20	1.9869	2.2312	1.12296
					At-RALF6	Fa-RALF21	0.3516	1.0069	2.86377
					At-RALF6	Fa-RALF22	0.5913	n.a.	#VALUE!
					At-RALF6	Fa-RALF23	0.5913	n.a.	#VALUE!
					At-RALF6	Fa-RALF24	2.6224	n.a.	#VALUE!
					At-RALF6	Fa-RALF25	0.4408	0.8106	1.83893
					At-RALF6	Fa-RALF26	1.5226	n.a.	#VALUE!
					At-RALF6	Fa-RALF27	0.3516	1.0069	2.86377
					At-RALF6	Fa-RALF28	n.a.	1.0462	#VALUE!
					At-RALF6	Fa-RALF29	0.6987	0.7112	1.01789
					At-RALF6	Fa-RALF3	n.a.	n.a.	#VALUE!
					At-RALF6	Fa-RALF30	n.a.	n.a.	#VALUE!
					At-RALF6	Fa-RALF31	0.5716	0.3241	0.567005
					At-RALF6	Fa-RALF32	0.8708	0.8106	0.930868
					At-RALF6	Fa-RALF33	1.4153	n.a.	#VALUE!
					At-RALF6	Fa-RALF34	1.1629	n.a.	#VALUE!
					At-RALF6	Fa-RALF35	0.6987	0.7112	1.01789
					At-RALF6	Fa-RALF36	1.0124	0.7865	0.776867
					At-RALF6	Fa-RALF37	2.7242	0.5344	0.196168
					At-RALF6	Fa-RALF38	0.8025	0.681	0.848598
					At-RALF6	Fa-RALF39	0.8708	0.8106	0.930868
					At-RALF6	Fa-RALF4	1.1629	n.a.	#VALUE!
					At-RALF6	Fa-RALF40	0.5716	0.3241	0.567005
					At-RALF6	Fa-RALF41	n.a.	n.a.	#VALUE!
					At-RALF6	Fa-RALF5	0.6987	0.7112	1.01789
					At-RALF6	Fa-RALF6	0.8025	0.681	0.848598
					At-RALF6	Fa-RALF7	1.9869	2.2312	1.12296
					At-RALF6	Fa-RALF8	1.9869	2.2312	1.12296
					At-RALF6	Fa-RALF9	2.0794	n.a.	#VALUE!
					At-RALF7	Fa-RALF1	n.a.	0.2215	#VALUE!
					At-RALF7	Fa-RALF10	1.2519	0.2215	0.176931
					At-RALF7	Fa-RALF11	n.a.	n.a.	#VALUE!
					At-RALF7	Fa-RALF12	2.6224	0.4248	0.161989
					At-RALF7	Fa-RALF13	n.a.	0.3924	#VALUE!
					At-RALF7	Fa-RALF14	n.a.	1.3202	#VALUE!
					At-RALF7	Fa-RALF15	n.a.	0.3409	#VALUE!
					At-RALF7	Fa-RALF16	n.a.	0.3041	#VALUE!
					At-RALF7	Fa-RALF17	n.a.	0.7775	#VALUE!
					At-RALF7	Fa-RALF18	1.2519	0.2215	0.176931
					At-RALF7	Fa-RALF19	n.a.	1.3202	#VALUE!
					At-RALF7	Fa-RALF2	1.0763	0.1151	0.10694
					At-RALF7	Fa-RALF20	n.a.	0.8883	#VALUE!
					At-RALF7	Fa-RALF21	0.5716	0.9074	1.58747
					At-RALF7	Fa-RALF22	1.2519	n.a.	#VALUE!
					At-RALF7	Fa-RALF23	1.2519	n.a.	#VALUE!
					At-RALF7	Fa-RALF24	n.a.	1.4347	#VALUE!
					At-RALF7	Fa-RALF25	1.2519	0.2215	0.176931
					At-RALF7	Fa-RALF26	1.9685	n.a.	#VALUE!
					At-RALF7	Fa-RALF27	0.5716	0.9074	1.58747
					At-RALF7	Fa-RALF28	n.a.	0.8047	#VALUE!
					At-RALF7	Fa-RALF29	n.a.	0.1856	#VALUE!
					At-RALF7	Fa-RALF3	n.a.	0.9114	#VALUE!
					At-RALF7	Fa-RALF30	n.a.	0.9114	#VALUE!
					At-RALF7	Fa-RALF31	1.0763	0.1151	0.10694
					At-RALF7	Fa-RALF32	n.a.	0.2215	#VALUE!
					At-RALF7	Fa-RALF33	n.a.	1.3202	#VALUE!
					At-RALF7	Fa-RALF34	n.a.	2.2434	#VALUE!
					At-RALF7	Fa-RALF35	n.a.	0.1856	#VALUE!
					At-RALF7	Fa-RALF36	0.2471	0.4975	2.01335
					At-RALF7	Fa-RALF37	2.6224	0.4248	0.161989
					At-RALF7	Fa-RALF38	n.a.	0.3041	#VALUE!
					At-RALF7	Fa-RALF39	n.a.	0.2215	#VALUE!
					At-RALF7	Fa-RALF4	n.a.	2.2434	#VALUE!
					At-RALF7	Fa-RALF40	1.0763	0.1151	0.10694
					At-RALF7	Fa-RALF41	n.a.	0.9114	#VALUE!
					At-RALF7	Fa-RALF5	n.a.	0.1856	#VALUE!
					At-RALF7	Fa-RALF6	n.a.	0.3041	#VALUE!
					At-RALF7	Fa-RALF7	n.a.	0.8883	#VALUE!
					At-RALF7	Fa-RALF8	n.a.	0.8883	#VALUE!
					At-RALF7	Fa-RALF9	2.3296	n.a.	#VALUE!
					At-RALF8	Fa-RALF1	3.2178	0.3058	0.0950339
					At-RALF8	Fa-RALF10	0.299	0.3058	1.02274
					At-RALF8	Fa-RALF11	1.7376	n.a.	#VALUE!
					At-RALF8	Fa-RALF12	0.4582	0.5408	1.18027
					At-RALF8	Fa-RALF13	2.2083	0.5058	0.229045
					At-RALF8	Fa-RALF14	n.a.	1.3906	#VALUE!
					At-RALF8	Fa-RALF15	0.8037	0.4436	0.551947
					At-RALF8	Fa-RALF16	2.2083	0.4022	0.182131
					At-RALF8	Fa-RALF17	1.8335	0.6559	0.357731
					At-RALF8	Fa-RALF18	0.299	0.3058	1.02274
					At-RALF8	Fa-RALF19	n.a.	1.3906	#VALUE!
					At-RALF8	Fa-RALF2	0.9452	0.1837	0.19435
					At-RALF8	Fa-RALF20	3.2178	0.7509	0.233358
					At-RALF8	Fa-RALF21	n.a.	0.7722	#VALUE!
					At-RALF8	Fa-RALF22	1.5699	2.5685	1.63609
					At-RALF8	Fa-RALF23	1.5699	2.5685	1.63609
					At-RALF8	Fa-RALF24	n.a.	1.5199	#VALUE!
					At-RALF8	Fa-RALF25	0.299	0.3058	1.02274
					At-RALF8	Fa-RALF26	0.4327	2.5685	5.93598
					At-RALF8	Fa-RALF27	n.a.	0.7722	#VALUE!
					At-RALF8	Fa-RALF28	n.a.	0.6224	#VALUE!
					At-RALF8	Fa-RALF29	0.8037	0.265	0.329725
					At-RALF8	Fa-RALF3	n.a.	0.8975	#VALUE!
					At-RALF8	Fa-RALF30	n.a.	0.8975	#VALUE!
					At-RALF8	Fa-RALF31	0.9452	0.1837	0.19435
					At-RALF8	Fa-RALF32	3.2178	0.3058	0.0950339
					At-RALF8	Fa-RALF33	n.a.	1.3906	#VALUE!
					At-RALF8	Fa-RALF34	1.5699	n.a.	#VALUE!
					At-RALF8	Fa-RALF35	0.8037	0.265	0.329725
					At-RALF8	Fa-RALF36	1.1594	0.6224	0.536829
					At-RALF8	Fa-RALF37	0.4582	0.5408	1.18027
					At-RALF8	Fa-RALF38	2.2083	0.4022	0.182131
					At-RALF8	Fa-RALF39	3.2178	0.3058	0.0950339
					At-RALF8	Fa-RALF4	1.5699	n.a.	#VALUE!
					At-RALF8	Fa-RALF40	0.9452	0.1837	0.19435
					At-RALF8	Fa-RALF41	n.a.	0.8975	#VALUE!
					At-RALF8	Fa-RALF5	0.8037	0.265	0.329725
					At-RALF8	Fa-RALF6	2.2083	0.4022	0.182131
					At-RALF8	Fa-RALF7	3.2178	0.7509	0.233358
					At-RALF8	Fa-RALF8	3.2178	0.7509	0.233358
					At-RALF8	Fa-RALF9	0.4493	2.387	5.31271
					At-RALF9	Fa-RALF1	n.a.	0.4624	#VALUE!
					At-RALF9	Fa-RALF10	n.a.	0.5133	#VALUE!
					At-RALF9	Fa-RALF11	n.a.	n.a.	#VALUE!
					At-RALF9	Fa-RALF12	n.a.	0.5037	#VALUE!
					At-RALF9	Fa-RALF13	n.a.	0.599	#VALUE!
					At-RALF9	Fa-RALF14	n.a.	0.6905	#VALUE!
					At-RALF9	Fa-RALF15	1.7515	0.6905	0.394234
					At-RALF9	Fa-RALF16	n.a.	0.5793	#VALUE!
					At-RALF9	Fa-RALF17	n.a.	0.5678	#VALUE!
					At-RALF9	Fa-RALF18	n.a.	0.5133	#VALUE!
					At-RALF9	Fa-RALF19	n.a.	0.6905	#VALUE!
					At-RALF9	Fa-RALF2	n.a.	0.446	#VALUE!
					At-RALF9	Fa-RALF20	n.a.	0.4624	#VALUE!
					At-RALF9	Fa-RALF21	n.a.	0.536	#VALUE!
					At-RALF9	Fa-RALF22	1.7515	n.a.	#VALUE!
					At-RALF9	Fa-RALF23	1.7515	n.a.	#VALUE!
					At-RALF9	Fa-RALF24	n.a.	0.7604	#VALUE!
					At-RALF9	Fa-RALF25	n.a.	0.5133	#VALUE!
					At-RALF9	Fa-RALF26	n.a.	3.5455	#VALUE!
					At-RALF9	Fa-RALF27	n.a.	0.536	#VALUE!
					At-RALF9	Fa-RALF28	n.a.	0.6355	#VALUE!
					At-RALF9	Fa-RALF29	n.a.	0.4624	#VALUE!
					At-RALF9	Fa-RALF3	n.a.	0.6626	#VALUE!
					At-RALF9	Fa-RALF30	n.a.	0.6626	#VALUE!
					At-RALF9	Fa-RALF31	n.a.	0.446	#VALUE!
					At-RALF9	Fa-RALF32	n.a.	0.4624	#VALUE!
					At-RALF9	Fa-RALF33	n.a.	0.6905	#VALUE!
					At-RALF9	Fa-RALF34	n.a.	n.a.	#VALUE!
					At-RALF9	Fa-RALF35	n.a.	0.4624	#VALUE!
					At-RALF9	Fa-RALF36	n.a.	0.5094	#VALUE!
					At-RALF9	Fa-RALF37	n.a.	0.5037	#VALUE!
					At-RALF9	Fa-RALF38	n.a.	0.5793	#VALUE!
					At-RALF9	Fa-RALF39	n.a.	0.4624	#VALUE!
					At-RALF9	Fa-RALF4	n.a.	n.a.	#VALUE!
					At-RALF9	Fa-RALF40	n.a.	0.446	#VALUE!
					At-RALF9	Fa-RALF41	n.a.	0.6626	#VALUE!
					At-RALF9	Fa-RALF5	n.a.	0.4624	#VALUE!
					At-RALF9	Fa-RALF6	n.a.	0.5793	#VALUE!
					At-RALF9	Fa-RALF7	n.a.	0.4624	#VALUE!
					At-RALF9	Fa-RALF8	n.a.	0.4624	#VALUE!
					At-RALF9	Fa-RALF9	n.a.	3.0323	#VALUE!
					At-RALF39	Fa-RALF1	1.2071	0.9492	0.786347
					At-RALF39	Fa-RALF2	1.6479	1.6479	1
					At-RALF39	Fa-RALF3	1.0763	0.9913	0.921026
					At-RALF39	Fa-RALF4	0.4975	0.7662	1.5401
					At-RALF39	Fa-RALF5	0.2326	0.9492	4.08083
					At-RALF39	Fa-RALF6	n.a.	0.9492	#VALUE!
					At-RALF39	Fa-RALF7	n.a.	0.6872	#VALUE!
					At-RALF39	Fa-RALF8	n.a.	0.6872	#VALUE!
					At-RALF39	Fa-RALF9	2.6224	n.a.	#VALUE!
					At-RALF39	Fa-RALF10	1.2071	0.9492	0.786347
					At-RALF39	Fa-RALF11	0.4975	0.7662	1.5401
					At-RALF39	Fa-RALF12	1.0763	2.031	1.88702
					At-RALF39	Fa-RALF13	n.a.	0.9492	#VALUE!
					At-RALF39	Fa-RALF14	n.a.	0.7489	#VALUE!
					At-RALF39	Fa-RALF15	1.1161	0.9745	0.87313
					At-RALF39	Fa-RALF16	n.a.	0.9492	#VALUE!
					At-RALF39	Fa-RALF17	n.a.	0.3831	#VALUE!
					At-RALF39	Fa-RALF18	1.2071	0.9492	0.786347
					At-RALF39	Fa-RALF19	n.a.	0.7489	#VALUE!
					At-RALF39	Fa-RALF20	n.a.	0.6872	#VALUE!
					At-RALF39	Fa-RALF21	n.a.	2.031	#VALUE!
					At-RALF39	Fa-RALF22	n.a.	n.a.	#VALUE!
					At-RALF39	Fa-RALF23	n.a.	n.a.	#VALUE!
					At-RALF39	Fa-RALF24	n.a.	0.7489	#VALUE!
					At-RALF39	Fa-RALF25	1.2071	0.9492	0.786347
					At-RALF39	Fa-RALF26	1.8426	n.a.	#VALUE!
					At-RALF39	Fa-RALF27	n.a.	2.031	#VALUE!
					At-RALF39	Fa-RALF28	0.4408	n.a.	#VALUE!
					At-RALF39	Fa-RALF29	0.2326	0.9492	4.08083
					At-RALF39	Fa-RALF30	1.0763	0.9913	0.921026
					At-RALF39	Fa-RALF31	1.6479	1.6479	1
					At-RALF39	Fa-RALF32	1.2071	0.9492	0.786347
					At-RALF39	Fa-RALF33	n.a.	0.7489	#VALUE!
					At-RALF39	Fa-RALF34	0.4975	0.7662	1.5401
					At-RALF39	Fa-RALF35	0.2326	0.9492	4.08083
					At-RALF39	Fa-RALF36	n.a.	n.a.	#VALUE!
					At-RALF39	Fa-RALF37	1.0763	2.031	1.88702
					At-RALF39	Fa-RALF38	n.a.	0.9492	#VALUE!
					At-RALF39	Fa-RALF39	1.2071	0.9492	0.786347
					At-RALF39	Fa-RALF40	1.6479	1.6479	1
					At-RALF39	Fa-RALF41	1.0763	0.9913	0.921026
[truncated: 130 more columns]
