# Supplementary material for: The Genome-Wide Analysis of RALF-Like Genes in Strawberry (Wild and Cultivated) and Five Other Plant Species (Rosaceae)
Source: Genes (Basel). 2020 Feb 6;11(2):174. doi: 10.3390/genes11020174 (PMC7073784; doi:10.3390/genes11020174)
Supplement: Supplementary file 1 [file genes-11-00174-s001.zip › Supplementary Files/Table S3.xls]

## Sheet: Sheet1
Table S3 The EST data analysis results
Fragaria vesca	Fv-RALF1	EX671350	Heat
	Fv-RALF1	EX669824	Heat
	Fv-RALF1	EX665276	Salt
	Fv-RALF1	EX664988	Salt
	Fv-RALF1	EX661028	Salt
	Fv-RALF1	EX658533	Salt
	Fv-RALF1	EX658038	Salt
	Fv-RALF1	EX657386	Salt
	Fv-RALF1	EX657060	Salt
	Fv-RALF1	DY674454	cold-stressed
	Fv-RALF1	EX672285	Heat
	Fv-RALF1	EX675992	Draught
	Fv-RALF1	EX673768	Heat
	Fv-RALF1	EX665392	Salt
	Fv-RALF1	EX665987	Heat
	Fv-RALF1	EX669553	Heat
	Fv-RALF10	EX676202	Draught
	Fv-RALF10	EX662114	Salt
	Fv-RALF10	EX660243	Salt
	Fv-RALF11	EX674008	Heat
	Fv-RALF12	EX658627	Salt
Fragaria × ananassa	Fa-RALF5	GW402197	red fruit
	Fa-RALF29	GW402197	red fruit
	Fa-RALF35	GW402197	red fruit
Malus × domestica	Md-RALF1	CN488423	Flower
	Md-RALF1	CN488851	Flower
	Md-RALF1	CN489229	Flower
	Md-RALF1	CN489627	Flower
	Md-RALF1	CN490135	Flower
	Md-RALF1	CN492670	Flower
	Md-RALF1	CN493650	Flower
	Md-RALF1	CN496898	Flower
	Md-RALF1	CN579072	Flower
	Md-RALF1	CN580602	Flower
	Md-RALF1	CO066985	Flower
	Md-RALF1	GO502899	Flower（Baloon stage）
	Md-RALF1	GO503093	Flower（Baloon stage）
	Md-RALF1	GO503096	Flower（Baloon stage）
	Md-RALF1	GO504171	Flower（Baloon stage）
	Md-RALF1	GO504634	Flower（Baloon stage）
	Md-RALF1	GO504747	Flower（Baloon stage）
	Md-RALF1	GO505238	Flower（Baloon stage）
	Md-RALF1	GO507166	Flower（Baloon stage）
	Md-RALF1	GO509022	Flower（Baloon stage）
	Md-RALF1	GO509295	Flower（Baloon stage）
	Md-RALF1	GO511342	Flower（Baloon stage）
	Md-RALF1	GO511761	Flower（Baloon stage）
	Md-RALF1	GO512253	Flower（Baloon stage）
	Md-RALF1	GO512779	Flower（Baloon stage）
	Md-RALF1	GO544619	Flower（Baloon stage）
	Md-RALF1	GO544642	Flower（Baloon stage）
	Md-RALF1	GO545084	Flower（Baloon stage）
	Md-RALF1	GO545547	Flower（Baloon stage）
	Md-RALF1	GO545548	Flower（Baloon stage）
	Md-RALF1	GO547833	Flower（Baloon stage）
	Md-RALF1	GO552982	Flower
	Md-RALF1	GO558836	Flower（Baloon stage）
	Md-RALF1	GO568640	Flower（Baloon stage）
	Md-RALF1	GO568723	Flower（Baloon stage）
	Md-RALF2	CN940790	young shoot
	Md-RALF2	CN944189	young shoot
	Md-RALF2	CO865555	Bud
	Md-RALF2	CV525005	Leaf
	Md-RALF2	CX023861	Leaf
	Md-RALF2	EB126755	young shoot
	Md-RALF2	EB127659	young shoot
	Md-RALF2	EB142245	Rose spur buds
	Md-RALF2	EB142393	Rose spur buds
	Md-RALF2	GO503668	Flower（Baloon stage）
	Md-RALF2	GO523097	Fruit tissue（43 days after pollination）
	Md-RALF2	GO526184	plants subjected to water stress for 1week at the 45% pot/plant mass
	Md-RALF2	GO544510	Flower（Baloon stage）
	Md-RALF2	GO562526	Leaf
	Md-RALF2	GO566092	Bud
	Md-RALF3	CO540978	Fruit
	Md-RALF3	EB140219	Rose spur buds
	Md-RALF3	GO514976	young root
	Md-RALF3	GO523378	Fruit tissue（45 days after pollination）
	Md-RALF3	GO528422	plants subjected to water stress for 1week at the 45% pot/plant mass
	Md-RALF5	CN581827	Flower
	Md-RALF5	CV627630	Fruit
	Md-RALF5	CV629720	Fruit
	Md-RALF5	DW248868	Fruit
	Md-RALF5	GO522848	Fruit tissue（41 days after pollination）
	Md-RALF5	GO526705	plants subjected to water stress for 1week at the 45% pot/plant mass
	Md-RALF5	GO545987	Leaves challenged with apple scab (Venturia inaequalis)
	Md-RALF6	CO898928	Fruit
	Md-RALF6	CO902851	Fruit
	Md-RALF6	EB139227	xylem
	Md-RALF6	GO550272	Fruit
	Md-RALF7	CO540978	Fruit
	Md-RALF7	EB106922	young shoot
	Md-RALF7	EB139781	xylem
	Md-RALF7	EB140219	Rose spur buds
	Md-RALF7	GO514976	young root
	Md-RALF7	GO523378	Fruit tissue（46 days after pollination）
	Md-RALF7	GO528422	plants subjected to water stress for 1week at the 45% pot/plant mass
	Md-RALF7	GO544315	Flower（Baloon stage）
	Md-RALF9	CN488423	Flower
	Md-RALF9	CN489229	Flower
	Md-RALF9	CN489627	Flower
	Md-RALF9	CN490135	Flower
	Md-RALF9	CN492670	Flower
	Md-RALF9	CN493391	Flower
	Md-RALF9	CN579072	Flower
	Md-RALF9	CN580602	Flower
	Md-RALF9	CO066985	Flower
	Md-RALF9	GO502899	Flower（Baloon stage）
	Md-RALF9	GO503093	Flower（Baloon stage）
	Md-RALF9	GO503096	Flower（Baloon stage）
	Md-RALF9	GO504171	Flower（Baloon stage）
	Md-RALF9	GO504634	Flower（Baloon stage）
	Md-RALF9	GO504747	Flower（Baloon stage）
	Md-RALF9	GO505238	Flower（Baloon stage）
	Md-RALF9	GO507166	Flower（Baloon stage）
	Md-RALF9	GO509022	Flower（Baloon stage）
	Md-RALF9	GO509295	Flower（Baloon stage）
	Md-RALF9	GO511342	Flower（Baloon stage）
	Md-RALF9	GO511761	Flower（Baloon stage）
	Md-RALF9	GO512253	Flower（Baloon stage）
	Md-RALF9	GO512337	Flower（Baloon stage）
	Md-RALF9	GO513855	Flower（Baloon stage）
	Md-RALF9	GO544619	Flower（Baloon stage）
	Md-RALF9	GO544642	Flower（Baloon stage）
	Md-RALF9	GO545547	Flower（Baloon stage）
	Md-RALF9	GO545548	Flower（Baloon stage）
	Md-RALF9	GO547833	Flower（Baloon stage）
	Md-RALF9	GO552982	Flower
	Md-RALF9	GO558836	Flower（Baloon stage）
	Md-RALF9	GO568640	Flower（Baloon stage）
	Md-RALF9	GO568723	Flower（Baloon stage）
	Md-RALF10	CN489229	Flower
	Md-RALF10	CN489627	Flower
	Md-RALF10	CN492670	Flower
	Md-RALF10	CN493391	Flower
	Md-RALF10	CN493473	Flower
	Md-RALF10	CN579072	Flower
	Md-RALF10	CN580602	Flower
	Md-RALF10	CO066985	Flower
	Md-RALF10	GO502899	Flower（Baloon stage）
	Md-RALF10	GO503096	Flower（Baloon stage）
	Md-RALF10	GO504171	Flower（Baloon stage）
	Md-RALF10	GO504634	Flower（Baloon stage）
	Md-RALF10	GO504747	Flower（Baloon stage）
	Md-RALF10	GO505238	Flower（Baloon stage）
	Md-RALF10	GO507166	Flower（Baloon stage）
	Md-RALF10	GO509022	Flower（Baloon stage）
	Md-RALF10	GO509295	Flower（Baloon stage）
	Md-RALF10	GO511342	Flower（Baloon stage）
	Md-RALF10	GO512253	Flower（Baloon stage）
	Md-RALF10	GO512337	Flower（Baloon stage）
	Md-RALF10	GO513855	Flower（Baloon stage）
	Md-RALF10	GO544619	Flower（Baloon stage）
	Md-RALF10	GO544642	Flower（Baloon stage）
	Md-RALF10	GO545547	Flower（Baloon stage）
	Md-RALF10	GO545548	Flower（Baloon stage）
	Md-RALF10	GO547833	Flower（Baloon stage）
	Md-RALF10	GO558836	Flower（Baloon stage）
	Md-RALF10	GO568640	Flower（Baloon stage）
	Md-RALF10	GO568723	Flower（Baloon stage）
	Md-RALF11	CO052288	Flower
	Md-RALF11	CO067432	Flower
	Md-RALF11	CO540610	Fruit
	Md-RALF11	CO753904	Fruit
	Md-RALF11	CV085795	Fruit
	Md-RALF11	CV129980	Fruit
	Md-RALF11	CV466759	Fruit
	Md-RALF11	CV881423	Fruit
	Md-RALF11	GO553266	Flower
	Md-RALF11	GO559451	Fruit
	Md-RALF12	CO540978	Fruit
	Md-RALF12	EB140219	Rose spur buds
	Md-RALF12	GO514976	young root
	Md-RALF12	GO523378	Fruit tissue（47 days after pollination）
	Md-RALF12	GO528422	plants subjected to water stress for 1week at the 45% pot/plant mass
	Md-RALF12	GO544315	Flower（Baloon stage）
	Md-RALF13	CN488939	Flower
	Md-RALF13	CN489245	Flower
	Md-RALF13	CN490536	Flower
	Md-RALF13	CN490793	Flower
	Md-RALF13	CN491440	Flower
	Md-RALF13	CN492772	Flower
	Md-RALF13	CN493586	Flower
	Md-RALF13	CN903093	fruit
	Md-RALF13	CO052290	Flower
	Md-RALF13	CO755233	Fruit
	Md-RALF13	CO900872	Fruit
	Md-RALF13	CO905207	Fruit
	Md-RALF13	CV081844	Fruit
	Md-RALF13	CV091713	Fruit
	Md-RALF13	CV128320	Fruit
	Md-RALF13	CV129285	Fruit
	Md-RALF13	CV466415	Fruit
	Md-RALF13	CV523662	Leaf
	Md-RALF13	CV524881	Leaf
	Md-RALF13	CV627383	Shoot internodes
	Md-RALF13	CV656068	Leaf
	Md-RALF13	CV825772	Leaf
	Md-RALF13	CV826295	Leaf
	Md-RALF13	CV986633	Leaf
	Md-RALF13	CX022973	Leaf
	Md-RALF13	EB117296	Fruit cortex
	Md-RALF13	EB117366	Fruit cortex
	Md-RALF13	EB130653	young shoot
	Md-RALF13	EB131591	young shoot
	Md-RALF13	EB135993	Fruit core
	Md-RALF13	EB138984	xylem
	Md-RALF13	EB139336	xylem
	Md-RALF13	EB140328	Rose spur buds
	Md-RALF13	GO506329	Flower（Baloon stage）
	Md-RALF13	GO508248	Flower（Baloon stage）
	Md-RALF13	GO510824	Flower（Baloon stage）
	Md-RALF13	GO513924	Flower（Baloon stage）
	Md-RALF13	GO519251	Fruit tissue（35 days after pollination）
	Md-RALF13	GO519555	Fruit tissue（37 days after pollination）
	Md-RALF13	GO522135	Fruit tissue（39 days after pollination）
	Md-RALF13	GO524290	Fruit tissue（48 days after pollination）
	Md-RALF13	GO532356	plants subjected to 5 degrees C. for 24hrs
	Md-RALF13	GO539913	Fruit tissue（35 days after pollination）
	Md-RALF13	GO543630	Flower（Baloon stage）
	Md-RALF13	GO543756	Flower（Baloon stage）
	Md-RALF13	GO544316	Flower（Baloon stage）
	Md-RALF13	GO544549	Flower（Baloon stage）
	Md-RALF13	GO544786	Flower（Baloon stage）
	Md-RALF13	GO562893	Leaf
	Md-RALF13	GO567081	fruit tissue（35 days after pollination）
	Md-RALF13	GO577683	Leaf
	Md-RALF14	CN581827	Flower
	Md-RALF14	CO066488	fruit
	Md-RALF14	CV627630	Fruit
	Md-RALF14	CV629720	Fruit
	Md-RALF14	DW248868	Fruit
	Md-RALF14	GO522848	Fruit tissue（42 days after pollination）
	Md-RALF14	GO526705	plants subjected to water stress for 1week at the 45% pot/plant mass
	Md-RALF14	GO545987	Leaves challenged with apple scab (Venturia inaequalis)
	Md-RALF15	CN940790	young shoot
	Md-RALF15	CN944189	young shoot
	Md-RALF15	CO865555	Bud
	Md-RALF15	CV525005	Leaf
	Md-RALF15	CX023861	Leaf
	Md-RALF15	EB114496	Fruit
	Md-RALF15	EB126755	young shoot
	Md-RALF15	EB127659	young shoot
	Md-RALF15	EB142245	Rose spur buds
	Md-RALF15	EB142393	Rose spur buds
	Md-RALF15	GO503668	Flower（Baloon stage）
	Md-RALF15	GO523097	Fruit tissue（44 days after pollination）
	Md-RALF15	GO526184	plants subjected to water stress for 1week at the 45% pot/plant mass
	Md-RALF15	GO544510	Flower（Baloon stage）
	Md-RALF15	GO562526	Leaf
	Md-RALF15	GO566092	Bud
	Md-RALF19	CN488939	Flower
	Md-RALF19	CN489245	Flower
	Md-RALF19	CN490536	Flower
	Md-RALF19	CN490793	Flower
	Md-RALF19	CN491440	Flower
	Md-RALF19	CN492772	Flower
	Md-RALF19	CN493586	Flower
	Md-RALF19	CN903093	fruit
	Md-RALF19	CO052290	Flower
	Md-RALF19	CO755233	Fruit
	Md-RALF19	CO900872	Fruit
	Md-RALF19	CO905207	Fruit
	Md-RALF19	CV081844	Fruit
	Md-RALF19	CV091713	Fruit
	Md-RALF19	CV128320	Fruit
	Md-RALF19	CV129285	Fruit
	Md-RALF19	CV466415	Fruit
	Md-RALF19	CV523662	Leaf
	Md-RALF19	CV524881	Leaf
	Md-RALF19	CV627383	Shoot internodes
	Md-RALF19	CV656068	Leaf
	Md-RALF19	CV825772	Leaf
	Md-RALF19	CV826295	Leaf
	Md-RALF19	CV986633	Leaf
	Md-RALF19	CX022973	Leaf
	Md-RALF19	EB117296	Fruit cortex
	Md-RALF19	EB117366	Fruit cortex
	Md-RALF19	EB130653	young shoot
	Md-RALF19	EB131591	young shoot
	Md-RALF19	EB135993	Fruit core
	Md-RALF19	EB138984	xylem
	Md-RALF19	EB139336	xylem
	Md-RALF19	EB140328	Rose spur buds
	Md-RALF19	GO506329	Flower（Baloon stage）
	Md-RALF19	GO508248	Flower（Baloon stage）
	Md-RALF19	GO510824	Flower（Baloon stage）
	Md-RALF19	GO513924	Flower（Baloon stage）
	Md-RALF19	GO519251	Fruit tissue（36 days after pollination）
	Md-RALF19	GO519555	Fruit tissue（38 days after pollination）
	Md-RALF19	GO522135	Fruit tissue（40 days after pollination）
	Md-RALF19	GO524290	Fruit tissue（49 days after pollination）
	Md-RALF19	GO532356	plants subjected to 5 degrees C. for 24hrs
	Md-RALF19	GO539913	Fruit tissue（35 days after pollination）
	Md-RALF19	GO543630	Flower（Baloon stage）
	Md-RALF19	GO543756	Flower（Baloon stage）
	Md-RALF19	GO544316	Flower（Baloon stage）
	Md-RALF19	GO544549	Flower（Baloon stage）
	Md-RALF19	GO544786	Flower（Baloon stage）
	Md-RALF19	GO562893	Leaf
	Md-RALF19	GO567081	fruit tissue（35 days after pollination）
	Md-RALF19	GO577683	Leaf
	Md-RALF20	CN494060	Flower
	Md-RALF20	CN869979	phloem
	Md-RALF20	CN897121	xylem
	Md-RALF20	CN939316	young shoot
	Md-RALF20	CO066008	Flower
	Md-RALF20	CO066021	Flower
	Md-RALF20	CV467278	Leaf
	Md-RALF20	CV567825	Leaf
	Md-RALF20	CV627940	Fruit
	Md-RALF20	CV628046	Leaf
	Md-RALF20	CV630372	Fruit
	Md-RALF20	CV632192	Fruit
	Md-RALF20	DR990963	Leaves challenged with oblique banded leaf roller (Choristoneura rosaceana)
	Md-RALF20	DR994428	Leaves challenged with oblique banded leaf roller (Choristoneura rosaceana)
	Md-RALF20	DR997146	Leaves challenged with oblique banded leaf roller (Choristoneura rosaceana)
	Md-RALF20	GO512602	Flower（Baloon stage）
	Md-RALF20	CN489554	Flower
Prunus persica	Pp-RALF5	AJ822790	Leaf（from pre-climacteric to climacteric）
	Pp-RALF6	DY640832	Mesocarp
	Pp-RALF8	DY640772	Mesocarp
	Pp-RALF12	DW354354	Fruit
	Pp-RALF13	DW354568	Fruit
	Pp-RALF13	BU044638	developing fruit mesocarp
	Pp-RALF13	DY649494	Mesocarp
	Pp-RALF13	DY647957	Mesocarp
	Pp-RALF13	DW350582	Fruit
	Pp-RALF13	DY645046	Mesocarp
	Pp-RALF13	BU040142	developing fruit mesocarp
	Pp-RALF13	AM290265	mature fruit
	Pp-RALF13	AM289341	mature fruit
