# Supplementary material for: The Genome-Wide Analysis of RALF-Like Genes in Strawberry (Wild and Cultivated) and Five Other Plant Species (Rosaceae)
Source: Genes (Basel). 2020 Feb 6;11(2):174. doi: 10.3390/genes11020174 (PMC7073784; doi:10.3390/genes11020174)
Supplement: Supplementary file 1 [file genes-11-00174-s001.zip › Supplementary Files/Table S4.xls]

## Sheet: Sheet1
Table S4 The RNA-seq datasets’ information
Species	Study Accession	Cultivar	Instrument
Fragaria vesca	SRP096282	Ruegen (F7-4)	Illumina HiSeq 4000
Run	SRR5155710	SRR5155711	SRR5155713	SRR5155715	SRR5155708	SRR5155709	SRR5155712	SRR5155714
Library Name	YW-22d-2	YW-22d-1	RG-22d-1	RG-15d-1	YW-15d-2	YW-15d-1	RG-22d-2	RG-15d-2
Sample Name	YW-22d-2	YW-22d-1	RG-22d-1	RG-15d-1	YW-15d-2	YW-15d-1	RG-22d-2	RG-15d-2
dev_stage	22 days post anthesis	22 days post anthesis	22 days post anthesis	15 days post anthesis	15 days post anthesis	15 days post anthesis	22 days post anthesis	15 days post anthesis
replicate	biological replicate 2	biological replicate 1	biological replicate 1	biological replicate 1	biological replicate 2	biological replicate 1	biological replicate 2	biological replicate 2
strain	Yellow Wonder 5AF7	Yellow Wonder 5AF7	Ruegen (F7-4)	Ruegen (F7-4)	Yellow Wonder 5AF7	Yellow Wonder 5AF7	Ruegen (F7-4)	Ruegen (F7-4)
Fragaria vesca	SRP098567	Reine des Vallees	Illumina HiSeq 2000
Run	SRR5217575	SRR5217576	SRR5217577	SRR5217578	SRR5217579	SRR5217580	SRR5217581	SRR5217582	SRR5217583	SRR5217584	SRR5217585	SRR5217586	SRR5217587	SRR5217588	SRR5217589	SRR5217590	SRR5217591	SRR5217592
Library Name	HW4_green_Ac	HW4_green_Rc	HW4_intermediate_Ac	HW4_intermediate_Rc	HW4_ripe_Ac	HW4_ripe_Rc	YW_green_Ac	YW_green_Rc	YW_intermediate_Ac	YW_intermediate_Rc	YW_ripe_Ac	YW_ripe_Rc	RdV_green_Ac	RdV_green_Rc	RdV_intermediate_Ac	RdV_intermediate_Rc	RdV_ripe_Ac	RdV_ripe_Rc
Sample Name	HW4 green Ac	HW4 green Rc	HW4 intermediate Ac	HW4 intermediate Rc	HW4 ripe Ac	HW4 ripe Rc	YW green Ac	YW green Rc	YW intermediate Ac	YW intermediate Rc	YW ripe Ac	YW ripe Rc	RdV green Ac	RdV green Rc	RdV intermediate Ac	RdV intermediate Rc	RdV ripe Ac	RdV ripe Rc
Age	approx 10 DPA	approx 10 DPA	approx 25 DPA	approx 25 DPA	approx 35 DPA	approx 35 DPA	approx 10 DPA	approx 10 DPA	approx 25 DPA	approx 25 DPA	approx 35 DPA	approx 35 DPA	approx 10 DPA	approx 10 DPA	approx 25 DPA	approx 25 DPA	approx 35 DPA	approx 35 days post anthesis, DPA
Cultivar	Hawaii 4	Hawaii 4	Hawaii 4	Hawaii 4	Hawaii 4	Hawaii 4	Yellow Wonder	Yellow Wonder	Yellow Wonder	Yellow Wonder	Yellow Wonder	Yellow Wonder	Reine des Vallees	Reine des Vallees	Reine des Vallees	Reine des Vallees	Reine des Vallees	Reine des Vallees
dev_stage	green	green	intermediate	intermediate	ripe	ripe	green	green	intermediate	intermediate	ripe	ripe	green	green	intermediate	intermediate	ripe	ripe
tissue	fruit achenes	fruit receptacle	fruit achenes	fruit receptacle	fruit achenes	fruit receptacle	fruit achenes	fruit receptacle	fruit achenes	fruit receptacle	fruit achenes	fruit receptacle	fruit achenes	fruit receptacle	fruit achenes	fruit receptacle	fruit achenes	fruit receptacle
Fragaria vesca	ERP004230	YellowWonder, Hawaii	Illumina HiSeq 2000
Run	ERR424891	ERR424892	ERR424893
Alias	YellowWonder control	YellowWonder 1dai	YellowWonder 8dai
Description	Control leaf sample from Hawaii at University of Reading, Reading	Powdery mildew infected leaf sample from Hawaii 1 day after infection at University of Reading, Reading	Powdery mildew infected leaf sample from Hawaii 8 days after infection at University of Reading, Reading	Control leaf sample from Yellow Wonder at University of Reading, Reading	Powdery mildew infected leaf sample from Yellow Wonder 1 day after infection at University of Reading, Reading	Powdery mildew infected leaf sample from Yellow Wonder 8 days after infection at University of Reading, Reading
title	Hawaii control	Hawaii 1dai	Hawaii 8dai
Fragaria vesca	SRP035308	5AF7	Illumina HiSeq 2000
Run	SRR1107998	SRR1107997	SRR1107996	SRR1107995	SRR1107994	SRR1107993	SRR1107992	SRR1107991	SRR1107984	SRR1107983	SRR1107982	SRR1107981	SRR1107980	SRR1107979	SRR1107978	SRR1107977	SRR1107956	SRR1107955	SRR1107953	SRR1107952	SRR1107639	SRR1107613	SRR1107612	SRR1107611	SRR1107189	SRR1107179	SRR1106902	SRR1106896	SRR1106894	SRR1106125
Library Name	Receptacle_6-7_B	Receptacle_6-7_A	Perianth_5-6_B	Perianth_5-6_A	Flower_1-4_B	Flower_1-4_A	Microspore_10_B	Microspore_10_A	Pollen_B	Pollen_A	Carpel_12_B	Carpel_12_A	Carpel_10_B	Carpel_10_A	Carpel_9_B	Carpel_9_A	Carpel_7-8_B	Carpel_7-8_A	Anther_12_B	Anther_12_A	Anther_11_B	Anther_11_A	Anther_10_B	Anther_10_A	Anther_9_B	Anther_9_A	Anther_7-8_B	Anther_7-8_A	Stage 6 or 7 anthers in Fragaria vesca 2	Anther_6-7_A
Fragaria vesca	SRP018410	Yellow Wonder 5AF7	Illumina Genome Analyzer II
Run	SRR673779	SRR674026	SRR674027	SRR674028	SRR674029	SRR674030	SRR674031	SRR674032	SRR674033	SRR674034	SRR674035	SRR674036	SRR674037	SRR674038	SRR674039	SRR674040	SRR674041	SRR674042	SRR674043	SRR674044	SRR674045	SRR674046	SRR674047	SRR674048	SRR674049	SRR674050	SRR674051	SRR674052	SRR674053	SRR674054	SRR674055	SRR674056	SRR674057	SRR674058	SRR674059	SRR674060	SRR674061	SRR674062	SRR674063	SRR674064	SRR674065	SRR674066	SRR674067	SRR674068	SRR674069	SRR674070	SRR674071	SRR674072	SRR674073
Sample Name	Ovule1_1	Ovule1_2	Ghost3_1	Ghost3_2	Ghost4_1	Ghost4_2	Ghost5_1	Ghost5_2	Embryo3_1	Embryo3_2	Embryo4_1	Embryo4_2	Embryo5_1	Embryo5_2	Wall1_1	Wall1_2	Wall2_1	Wall2_2	Wall3_1	Wall3_2	Wall4_1	Wall4_2	Wall5_1	Wall5_2	Pith1_1	Pith1_2	Pith2_1	Pith2_2	Pith3_1	Pith3_2	Pith4_1	Pith4_2	Pith5_1	Pith5_2	Cortex1_1	Cortex1_2	Cortex2_1	Cortex2_2	Cortex3_1	Cortex3_2	Cortex4_1	Cortex4_2	Cortex5_1	Cortex5_2	Seeding1_1	Seeding1_2	Seedling2_1	Seedling2_2	Leaf_1
Species	Study Accession	Cultivar	Instrument	Reference
Fragaria x ananassa	ERP013896	Illumina HiSeq 2000	Sánchez-Sevilla et al. 2017
Run	ERR1817339	ERR1817340	ERR1817341	ERR1817342	ERR1817343	ERR1817344	ERR1817345	ERR1817346	ERR1817347	ERR1817348	ERR1817349	ERR1817350	ERR1817351	ERR1817352	ERR1817353	ERR1817354	ERR1817355	ERR1817356	ERR1817357	ERR1817358	ERR1817359	ERR1817360	ERR1817361	ERR1817362	ERR1817363	ERR1817364	ERR1817365	ERR1817366	ERR1817367	ERR1817368	ERR1817369	ERR1817370	ERR1817371	ERR1817372	ERR1817373	ERR1817374	ERR1817375	ERR1817376	ERR1817377	ERR1817378	ERR1817379	ERR1817380	ERR1817381	ERR1817382	ERR1817383	ERR1817384	ERR1817385	ERR1817386	ERR1817387
Alias	White_A	White_A	White_A	White_A	White_A	White_A	Red_A	Red_A	Red_A	Red_A	Red_A	Red_A	Turning _A	Turning _A	Turning _A	Turning _A	Turning _A	Turning _A	Green_A	Green_A	Green_A	Green_A	Green_A	Green_A	Leaf	Leaf	Leaf	Root	Root	Root	White_R	White_R	White_R	White_R	White_R	White_R	Red_R	Red_R	Red_R	Red_R	Red_R	Red_R	Turning_R	Turning_R	Turning_R	Turning_R	Turning_R	Turning_R	Green_R
Description	Tissue from a pool of achenes at the white stage of strawberry fruits	Tissue from a pool of achenes at the white stage of strawberry fruits	Tissue from a pool of achenes at the white stage of strawberry fruits	Tissue from a pool of achenes at the white stage of strawberry fruits	Tissue from a pool of achenes at the white stage of strawberry fruits	Tissue from a pool of achenes at the white stage of strawberry fruits	Tissue from a pool of achenes at the red stage of strawberry fruits	Tissue from a pool of achenes at the red stage of strawberry fruits	Tissue from a pool of achenes at the red stage of strawberry fruits	Tissue from a pool of achenes at the red stage of strawberry fruits	Tissue from a pool of achenes at the red stage of strawberry fruits	Tissue from a pool of achenes at the red stage of strawberry fruits	Tissue from a pool of achenes at the turning stage of strawberry fruits	Tissue from a pool of achenes at the turning stage of strawberry fruits	Tissue from a pool of achenes at the turning stage of strawberry fruits	Tissue from a pool of achenes at the turning stage of strawberry fruits	Tissue from a pool of achenes at the turning stage of strawberry fruits	Tissue from a pool of achenes at the turning stage of strawberry fruits	Tissue from a pool of achenes at the green stage of strawberry fruits	Tissue from a pool of achenes at the green stage of strawberry fruits	Tissue from a pool of achenes at the green stage of strawberry fruits	Tissue from a pool of achenes at the green stage of strawberry fruits	Tissue from a pool of achenes at the green stage of strawberry fruits	Tissue from a pool of achenes at the green stage of strawberry fruits	Tissue from a pool of strawberry leaves	Tissue from a pool of strawberry leaves	Tissue from a pool of strawberry leaves	Tissue from a pool of strawberry roots	Tissue from a pool of strawberry roots	Tissue from a pool of strawberry roots	Tissue from a pool of receptacles at the white stage of strawberry fruits	Tissue from a pool of receptacles at the white stage of strawberry fruits	Tissue from a pool of receptacles at the white stage of strawberry fruits	Tissue from a pool of receptacles at the white stage of strawberry fruits	Tissue from a pool of receptacles at the white stage of strawberry fruits	Tissue from a pool of receptacles at the white stage of strawberry fruits	Tissue from a pool of receptacles at the red stage of strawberry fruits	Tissue from a pool of receptacles at the red stage of strawberry fruits	Tissue from a pool of receptacles at the red stage of strawberry fruits	Tissue from a pool of receptacles at the red stage of strawberry fruits	Tissue from a pool of receptacles at the red stage of strawberry fruits	Tissue from a pool of receptacles at the red stage of strawberry fruits	Tissue from a pool of receptacles at the turning stage of strawberry fruits	Tissue from a pool of receptacles at the turning stage of strawberry fruits	Tissue from a pool of receptacles at the turning stage of strawberry fruits	Tissue from a pool of receptacles at the turning stage of strawberry fruits	Tissue from a pool of receptacles at the turning stage of strawberry fruits	Tissue from a pool of receptacles at the turning stage of strawberry fruits	Tissue from a pool of receptacles at the green stage of strawberry fruits
tissue type	Achene	Achene	Achene	Achene	Achene	Achene	Achene	Achene	Achene	Achene	Achene	Achene	Achene	Achene	Achene	Achene	Achene	Achene	Achene	Achene	Achene	Achene	Achene	Achene	Leaf	Leaf	Leaf	Root	Root	Root	Receptacle	Receptacle	Receptacle	Receptacle	Receptacle	Receptacle	Receptacle	Receptacle	Receptacle	Receptacle	Receptacle	Receptacle	Receptacle	Receptacle	Receptacle	Receptacle	Receptacle	Receptacle	Receptacle
title	White achene	White achene	White achene	White achene	White achene	White achene	Red achene	Red achene	Red achene	Red achene	Red achene	Red achene	Turning achene	Turning achene	Turning achene	Turning achene	Turning achene	Turning achene	Green achene	Green achene	Green achene	Green achene	Green achene	Green achene	Leaf	Leaf	Leaf	Root	Root	Root	White receptacle	White receptacle	White receptacle	White receptacle	White receptacle	White receptacle	Red receptacle	Red receptacle	Red receptacle	Red receptacle	Red receptacle	Red receptacle	Turning receptacle	Turning receptacle	Turning receptacle	Turning receptacle	Turning receptacle	Turning receptacle	Green Receptacle
Fragaria x ananassa	SRP111905	Toyonoka	Illumina HiSeq 4000
Run	SRR5826131	SRR5826132	SRR5826133	SRR5826134	SRR5826135	SRR5826136	SRR5826137	SRR5826138
Library Name	Sample GF1	Sample GF2	Sample WF1	Sample WF2	Sample TS1	Sample TS2	Sample RF1	Sample RF2
Sample Name	FT_GF_1	FT_GF_2	FT_WF_1	FT_WF_2	FT_TS_1	FT_TS_2	FT_RF_1	FT_RF_2
dev_stage	Green Fruit	Green Fruit1	White Fruit	White Fruit1	Turning Stage	Turning Stage1	Red Fruit	Red Fruit1
Species	Study Accession	Cultivar	Instrument	Reference
Malus domestica	SRP125281	Idared/Red Delicious/Northern Spy/MacIntosh/Golden Delicious/Honeycrisp/Empire/Fuji/Gala	Illumina HiSeq 2000
Run	SRR6308181	SRR6308182	SRR6308188	SRR6308191	SRR6308192	SRR6308194	SRR6308187	SRR6308189	SRR6308190	SRR6308193
Sample Name	GoldenDelicious_style	GoldenDelicious_youngleaf	GoldenDelicious_filament	GoldenDelicious_petals	GoldenDelicious_pollen	GoldenDelicious_sepals	GoldenDelicious_anther	GoldenDelicious_ovary	GoldenDelicious_stigma	GoldenDelicious_receptacle
Cultivar	Golden Delicious	Golden Delicious	GoldenDelicious	GoldenDelicious	GoldenDelicious	GoldenDelicious	Golden Delicious	Golden Delicious	Golden Delicious	Golden Delicious
dev_stage	open flowers	immature leaves	open flowers	open flowers	open flowers	open flowers	buds 1-10 days prior to flower opening	open flowers	open flowers	open flowers
tissue	style	young leaf	filament	petals	pollen	sepals	anther	ovary	stigma	receptacle
Malus domestica	SRP091754	Starking Delicious	Illumina HiSeq 2000
Run	SRR4431586	SRR4431587	SRR4431589	SRR4431618	SRR4431634
Sample Name	0 hours post inoculated(0HPI)	12 hours post inoculated	18 hours post inoculated	36 hours post inoculated	72 hours post inoculated
treatment	Mock-infected by Alternaria alternata	infected by Alternaria alternata 12 hours	infected by Alternaria alternata 18 hours	infected by Alternaria alternata 36 hours	infected by Alternaria alternata 72 hours
Malus domestica	SRP139480	Nagafu No. 2	Illumina HiSeq 2000
Run	SRR6982591	SRR6982592	SRR6982593	SRR6982594	SRR6982595	SRR6982596	SRR6982596	SRR6982597	SRR6982598	SRR6982599	SRR6982600	SRR6982601
Sample Name	YF_2	RT_3	YF_1	SP_3	RT_1	RT_2	RT_2	SP_2	ST_1	ST_2	ST_3	SP_1
tissue	young fruit_replicate2	root tip_replicate3	young fruit_replicate1	stem phloem_replicate3	root tip_replicate1	root tip_replicate2	root tip_replicate2	stem phloem_replicate2	shoot tip_replicate1	shoot tip_replicate2	shoot tip_replicate3	stem phloem_replicate1
[truncated: 1 more columns]
